# Supplementary material for: Hygiene Behaviors Associated with Influenza-Like Illness among Adults in Beijing, China: A Large, Population-Based Survey
Source: PLoS One. 2016 Feb 3;11(2):e0148448. doi: 10.1371/journal.pone.0148448 (PMC4739734; doi:10.1371/journal.pone.0148448)
Supplement: S1 File — (XLS) [file pone.0148448.s001.xls]

## Sheet: WuPLOSONEData
ID	Residence	Gender	age	Educational level	Occupation	When were the high-occurrence seasons for the flu in Beijing	What is the typical clinical symptoms of the flu	Is the flu same as a cold?	Which is the best way for influenza prevention?	Can you understand drug instructions?	Can you read popular science readings about infectious diseases?	Can you understand the results of a routine blood test?	Can you use thermometer?	Regular physical exercise	Optimal hand hygiene	Face mask use when going to hospitals	Ventilating the room regularly	Avoidance of going to the crowded places	Not sharing of towels and handkerchiefs	Recent uptake of influenza vaccine	Score of knowledge	Score of health skills	Report of ILI in the past year
305501402	urban	female	53	Senior high school	Waiting for employment	answer_right	answer_right	answer_right	answer_right	no	yes	yes	yes	no	yes	no	yes	yes	yes	no	4	3	no
201400402	urban	female	31	3-year college graduate or higher	Waiting for employment	answer_right	answer_right	answer_right	answer_right	yes	yes	yes	yes	unclear	no	yes	yes	yes	yes	no	4	4	yes
403500101	rural	female	29	3-year college graduate or higher	Waiting for employment	answer_right	answer_right	answer_right	answer_right	yes	yes	yes	yes	no	no	yes	yes	yes	yes	yes	4	4	yes
605100402	rural	female	77	Illiterate	Waiting for employment	answer_right	answer_right	answer_right	answer_right	no	no	no	no	no	no	no	yes	yes	yes	yes	4	0	no
303502503	urban	female	51	Senior high school	Waiting for employment	answer_right	answer_wrong	answer_right	answer_right	yes	yes	yes	yes	yes	yes	no	yes	yes	yes	no	3	4	no
403301501	rural	female	72	3-year college graduate or higher	Waiting for employment	answer_right	answer_right	answer_right	answer_right	yes	yes	yes	yes	yes	yes	no	yes	yes	yes	no	4	4	no
104502101	urban	female	31	Senior high school	Waiting for employment	answer_right	answer_right	answer_right	answer_right	yes	yes	yes	yes	no	yes	no	yes	yes	yes	no	4	4	no
205501704	urban	female	26	3-year college graduate or higher	Waiting for employment	answer_right	answer_right	answer_right	answer_right	no	no	yes	yes	unclear	no	no	no	no	yes	no	4	2	no
304201001	urban	male	41	3-year college graduate or higher	Waiting for employment	answer_right	answer_right	answer_right	answer_right	yes	yes	yes	yes	no	yes	no	yes	yes	no	no	4	4	yes
403105501	rural	female	61	Primary school	Waiting for employment	answer_right	answer_right	answer_right	answer_right	yes	yes	yes	yes	no	no	no	yes	yes	no	yes	4	4	yes
305403301	urban	male	47	Senior high school	Waiting for employment	answer_right	answer_right	answer_right	answer_right	yes	no	yes	yes	yes	yes	no	yes	yes	yes	no	4	3	yes
303302801	urban	male	55	Junior high school	Waiting for employment	answer_right	answer_right	answer_right	answer_right	no	no	yes	yes	no	yes	no	no	yes	yes	no	4	2	no
103103001	urban	female	42	Senior high school	Waiting for employment	answer_right	answer_right	answer_right	answer_right	no	no	yes	yes	no	yes	no	yes	yes	yes	no	4	2	no
504101001	rural	female	27	Senior high school	Waiting for employment	answer_right	answer_right	answer_wrong	answer_right	no	no	no	yes	unclear	no	no	yes	yes	no	no	3	1	yes
402403002	rural	female	22	Primary school	Waiting for employment	answer_right	answer_right	answer_wrong	answer_right	no	no	no	yes	yes	no	no	no	yes	no	no	3	1	no
305401901	urban	female	28	3-year college graduate or higher	Waiting for employment	answer_right	answer_right	answer_right	answer_wrong	no	no	yes	yes	no	yes	no	yes	yes	no	yes	3	2	yes
402501402	rural	female	30	Senior high school	Waiting for employment	answer_right	answer_right	answer_right	answer_right	yes	yes	yes	yes	no	yes	no	yes	yes	yes	no	4	4	no
602403001	rural	female	35	Junior high school	Waiting for employment	answer_right	answer_right		answer_right	no	yes	yes	yes	no	yes	no	yes	yes	yes	no		3	yes
201104002	urban	female	29	Senior high school	Waiting for employment	answer_right	answer_wrong	answer_right	answer_right	no	no	no	yes	no	no	yes	yes	no	no	no	3	1	no
403104002	rural	female	56	Senior high school	Waiting for employment	answer_right	answer_wrong	answer_right	answer_right	no	yes	no	yes	no	yes	no	yes	yes	yes	yes	3	2	no
603301401	rural	female	57	Junior high school	Waiting for employment	answer_right	answer_right	answer_right	answer_right	yes	yes	no	yes	yes	yes	no	no	no	yes	no	4	3	yes
504501501	rural	female	24	Senior high school	Waiting for employment	answer_right	answer_right	answer_right	answer_right	yes	yes	yes	yes	yes	yes	no	yes	yes	no	no	4	4	no
405307001	rural	female	45	Junior high school	Waiting for employment	answer_right	answer_wrong	answer_right	answer_right	no	no	no	yes	no	yes	no	yes	yes	yes	no	3	1	yes
301303402	urban	female	34	Junior high school	Waiting for employment	answer_right	answer_right	answer_right	answer_right	yes	yes	no	yes	yes	yes	no	yes	yes	yes	no	4	3	no
402201301	rural	female	25	Senior high school	Waiting for employment	answer_right	answer_right	answer_right	answer_right	yes	yes	yes	yes	yes	yes	no	yes	yes	yes	no	4	4	yes
402503602	rural	female	25	Senior high school	Waiting for employment	answer_right	answer_right	answer_right	answer_right	yes	yes	yes	yes	no	yes	no	yes	yes	yes	no	4	4	no
602101201	rural	female	36	Senior high school	Waiting for employment	answer_right	answer_right	answer_right	answer_right	yes	yes	yes	yes	yes	yes	yes	yes	yes	yes	no	4	4	no
205202202	urban	female	56	Junior high school	Waiting for employment	answer_right	answer_right	answer_right	answer_right	no	no	yes	yes	no	no	no	yes	yes	yes	no	4	2	no
203203101	urban	male	58	Junior high school	Waiting for employment	answer_right	answer_right	answer_right	answer_right	no	no	no	yes	yes	no	no	yes	no	no	no	4	1	no
503406301	rural	female	53	Junior high school	Waiting for employment	answer_right	answer_right	answer_right	answer_right	no	no	yes	yes	no	no	no	yes	yes	no	no	4	2	yes
602100705	rural	male	28	3-year college graduate or higher	Waiting for employment	answer_right	answer_right	answer_right	answer_right	yes	yes	yes	no	no	yes	no	yes	yes	yes	no	4	3	yes
203406203	urban	male	40	3-year college graduate or higher	Waiting for employment	answer_right	answer_wrong	answer_right	answer_right	yes	yes	yes	yes	yes	yes	yes	yes	yes	yes	no	3	4	no
504501201	rural	female	27	Senior high school	Waiting for employment	answer_right	answer_right	answer_right	answer_right	yes	yes	yes	yes	no	yes	yes	yes	yes	no	no	4	4	no
305503001	urban	female	38	3-year college graduate or higher	Waiting for employment	answer_right	answer_right	answer_right	answer_wrong	yes	yes	yes	yes	unclear	yes	no	yes	yes	yes	no	3	4	yes
205101301	urban	female	60	Senior high school	Waiting for employment	answer_right	answer_wrong	answer_right	answer_right	no	no	no	yes	yes	no	no	yes	yes	no	no	3	1	yes
402501301	rural	female	18	Primary school	Waiting for employment	answer_right	answer_right	answer_right	answer_right	yes	yes	no	yes	yes	no	yes	yes	yes	yes	no	4	3	no
402200901	rural	female	45	Junior high school	Waiting for employment	answer_right	answer_right	answer_right	answer_right	yes	yes	no	yes	no	no	no	yes	yes	yes	no	4	3	no
402500803	rural	male	60	Primary school	Waiting for employment	answer_right	answer_right	answer_right	answer_right	yes	yes	yes	yes	no	yes	yes	yes	yes	yes	no	4	4	no
602402801	rural	female	36	Senior high school	Waiting for employment		answer_right		answer_right	no	yes	yes	no	no	yes	no	yes	yes	yes	no		2	yes
404405401	rural	female	42	Junior high school	Waiting for employment	answer_right	answer_wrong	answer_right	answer_right	yes	yes	yes	yes	no	no	no	yes	yes	yes	no	3	4	yes
203301501	urban	female	56	Senior high school	Waiting for employment	answer_right	answer_right	answer_right	answer_right	yes	yes	yes	yes	unclear	yes	no	yes	yes	yes	no	4	4	yes
203301602	urban	female	46	Senior high school	Waiting for employment	answer_right	answer_right	answer_right	answer_right	yes	yes	yes	yes	unclear	yes	no	yes	yes	yes	no	4	4	no
405403101	rural	female	38	3-year college graduate or higher	Waiting for employment	answer_right	answer_wrong	answer_right	answer_right	yes	yes	yes	yes	yes	no	no	yes	yes	no	no	3	4	no
105102551	urban	female	26	3-year college graduate or higher	Waiting for employment	answer_right	answer_wrong	answer_right	answer_wrong	yes	yes	yes	no	yes	no	no	yes	yes	no	no	2	3	yes
403300101	rural	female	38	3-year college graduate or higher	Waiting for employment	answer_right	answer_right	answer_right	answer_wrong	yes	yes	yes	yes	unclear	yes	no	yes	yes	yes	no	3	4	no
305403901	urban	male	53	Senior high school	Waiting for employment	answer_right	answer_right	answer_right	answer_right	no	no	yes	yes	no	no	no	yes	yes	no	no	4	2	yes
505302801	rural	female	27	3-year college graduate or higher	Waiting for employment	answer_right	answer_right	answer_right	answer_right	no	yes	yes	yes	yes	no	no	yes	yes	no	no	4	3	yes
204205801	urban	male	68	Senior high school	Waiting for employment	answer_right	answer_right	answer_right	answer_right	no	no	no	yes	no	no	no	yes	yes	yes	yes	4	1	yes
603402802	rural	female	28	Senior high school	Waiting for employment	answer_right	answer_right	answer_right	answer_right	yes	yes	yes	yes	no	yes	no	yes	yes	no	no	4	4	yes
305403302	urban	female	43	Junior high school	Waiting for employment	answer_right	answer_right	answer_right	answer_right	no	no	no	yes	no	yes	no	yes	yes	yes	no	4	1	yes
205301503	urban	male	28	Senior high school	Waiting for employment	answer_right	answer_right	answer_right	answer_right	yes	yes	no	yes	no	yes	no	yes	yes	yes	no	4	3	no
204502101	urban	female	44	Senior high school	Waiting for employment	answer_right	answer_right	answer_right	answer_wrong	yes	yes	yes	yes	no	no	no	yes	yes	yes	no	3	4	yes
103102601	urban	male	36	Senior high school	Waiting for employment	answer_right	answer_right	answer_right	answer_right	yes	yes	yes	yes	no	yes	no	yes	yes	yes	no	4	4	no
305402701	urban	female	29	Senior high school	Waiting for employment	answer_right	answer_right	answer_right	answer_right	no	yes	yes	yes	no	yes	no	yes	yes	no	no	4	3	yes
402104002	rural	male	22	Senior high school	Waiting for employment	answer_right	answer_right	answer_right	answer_right	yes	yes	no	yes	no	no	no	yes	yes	yes	no	4	3	no
204201701	urban	female	39	3-year college graduate or higher	Waiting for employment	answer_right	answer_right	answer_right	answer_right	yes	yes	yes	yes	no	yes	no	yes	yes	yes	no	4	4	no
402202501	rural	female	68	Junior high school	Waiting for employment	answer_right	answer_right	answer_right	answer_right	no	no	no	yes	yes	yes	no	no	no	yes	no	4	1	no
305102401	urban	female	55	3-year college graduate or higher	Waiting for employment	answer_right	answer_right	answer_right	answer_right	yes	yes	yes	yes	no	yes	no	yes	yes	no	no	4	4	yes
202501403	urban	female	48	Primary school	Waiting for employment	answer_right	answer_right	answer_right	answer_right	no	no	yes	yes	yes	yes	no	yes	yes	yes	no	4	2	yes
402104001	rural	female	28	Senior high school	Waiting for employment	answer_right	answer_right	answer_right	answer_right	yes	yes	yes	yes	no	no	no	yes	yes	yes	no	4	4	no
402202502	rural	male	68	Primary school	Waiting for employment	answer_right	answer_right	answer_wrong	answer_right	yes	yes	no	yes	yes	no	no	yes	yes	yes	yes	3	3	no
304402902	urban	female	36	Junior high school	Waiting for employment	answer_right	answer_right	answer_right	answer_right	yes	yes	yes	yes	no	yes	no	yes	yes	yes	no	4	4	no
303202201	urban	male	28	3-year college graduate or higher	Waiting for employment	answer_right	answer_right	answer_right	answer_right	no	no	yes	yes	no	yes	no	yes	yes	yes	no	4	2	no
305500401	urban	female	29	3-year college graduate or higher	Waiting for employment	answer_right	answer_right	answer_right	answer_wrong	yes	yes	yes	yes	no	yes	yes	yes	yes	no	no	3	4	no
403200601	rural	female	62	Junior high school	Waiting for employment	answer_right	answer_right	answer_right	answer_right	yes	yes	no	yes	yes	yes	no	yes	yes	yes	yes	4	3	no
201202402	urban	female	58	Junior high school	Waiting for employment	answer_right	answer_right	answer_right	answer_right	no	no	yes	yes	no	yes	no	yes	yes	yes	no	4	2	yes
305502002	urban	female	21	Senior high school	Waiting for employment	answer_right	answer_right	answer_right	answer_right	no	no	no	yes	no	yes	no	yes	yes	no	no	4	1	no
301303102	urban	female	48	Senior high school	Waiting for employment	answer_right	answer_right	answer_right	answer_right	no	yes	yes	yes	yes	yes	yes	yes	yes	yes	no	4	3	no
402501903	rural	female	56	Junior high school	Waiting for employment	answer_right	answer_right	answer_right	answer_right	yes	yes	yes	yes	no	yes	no	yes	yes	yes	yes	4	4	no
402503001	rural	female	52	Junior high school	Waiting for employment	answer_right	answer_right	answer_right	answer_right	yes	yes	yes	yes	no	yes	yes	yes	yes	yes	no	4	4	yes
402102612	rural	male	38	Junior high school	Waiting for employment	answer_right	answer_right	answer_right	answer_right	yes	yes	yes	yes	yes	no	no	yes	yes	yes	no	4	4	yes
201403101	urban	female	30	3-year college graduate or higher	Waiting for employment	answer_right	answer_right	answer_right	answer_right	no	yes	yes	yes	no	yes	no	yes	yes	yes	no	4	3	yes
204401501	urban	female	27	3-year college graduate or higher	Waiting for employment	answer_right	answer_wrong	answer_right	answer_right	yes	yes	yes	yes	no	yes	no	yes	yes	no	no	3	4	yes
201200403	urban	male	25	Senior high school	Waiting for employment	answer_right	answer_right	answer_right	answer_right	yes	yes	yes	yes	no	yes	yes	yes	yes	yes	no	4	4	yes
305501502	urban	female	29	3-year college graduate or higher	Waiting for employment	answer_right	answer_right	answer_right	answer_right	yes	yes	yes	yes	yes	yes	no	yes	yes	yes	no	4	4	no
301303401	urban	male	39	Senior high school	Waiting for employment	answer_right	answer_wrong	answer_right	answer_right	yes	yes	no	yes	yes	no	no	yes	no	yes	no	3	3	no
402500101	rural	female	40	Junior high school	Waiting for employment	answer_right	answer_right	answer_right	answer_right	yes	yes	yes	yes	no	no	yes	yes	yes	yes	no	4	4	no
403501202	rural	female	28	Senior high school	Waiting for employment	answer_right	answer_right	answer_right	answer_right	yes	yes	yes	yes	yes	yes	yes	yes	yes	yes	yes	4	4	yes
605100404	rural	female	47	Senior high school	Waiting for employment	answer_right	answer_right	answer_right	answer_wrong	yes	yes	yes	yes	yes	yes	no	yes	no	yes	no	3	4	no
603301903	rural	male	55	Junior high school	Waiting for employment	answer_right	answer_right	answer_right	answer_right	no	no		yes	yes	yes	no	yes	yes	yes		4		yes
403501201	rural	female	33	Senior high school	Waiting for employment	answer_right	answer_right	answer_right	answer_right	yes	yes	yes	yes	yes	yes	yes	yes	yes	yes	yes	4	4	yes
301100701	urban	female	40	Senior high school	Waiting for employment	answer_right	answer_right	answer_right	answer_right	yes	yes	no	yes	no	yes	yes	yes	yes	yes	no	4	3	yes
202300203	urban	female	44	Senior high school	Waiting for employment	answer_right	answer_right	answer_right	answer_right	yes	yes	yes	yes	no	yes	yes	yes	yes	yes	no	4	4	yes
202300202	urban	female	23	3-year college graduate or higher	Waiting for employment	answer_right	answer_wrong	answer_right	answer_right	yes	yes	yes	yes	no	yes	yes	yes	yes	yes	no	3	4	no
301105801	urban	female	55	Primary school	Waiting for employment	answer_right	answer_right	answer_right	answer_right	yes	yes	yes	yes	yes	yes	yes	yes	yes	yes	no	4	4	yes
301100601	urban	female	61	Senior high school	Waiting for employment	answer_right	answer_right	answer_right	answer_right	no	no	no	yes	yes	yes	yes	yes	yes	yes	no	4	1	yes
304402801	urban	male	37	Junior high school	Waiting for employment	answer_right	answer_right	answer_right	answer_right	yes	yes	no	yes	no	yes	no	yes	yes	yes	no	4	3	no
105104785	urban	male	47	Senior high school	Waiting for employment	answer_right	answer_right	answer_right	answer_wrong	yes	yes	no	yes	yes	yes	no	no	yes	no	no	3	3	yes
302204301	urban	female	72	Illiterate	Waiting for employment	answer_right	answer_right	answer_right	answer_wrong	no	no	no	yes	yes	no	no	yes	yes	no	no	3	1	no
105100616	urban	female	47	Junior high school	Waiting for employment	answer_right	answer_right	answer_right	answer_wrong	no	no	yes	no	unclear	no	no	yes	yes	no	no	3	1	yes
304300901	urban	female	29	3-year college graduate or higher	Waiting for employment	answer_right	answer_right	answer_right	answer_right	no	no	yes	yes	no	no	no	no	yes	no	yes	4	2	yes
402501202	rural	female	34	Junior high school	Waiting for employment	answer_right	answer_right	answer_right	answer_right	yes	yes	yes	no	no	yes	no	yes	yes	yes	no	4	3	no
402401402	rural	female	52	Junior high school	Waiting for employment	answer_right	answer_wrong	answer_right	answer_right	yes	yes	no	yes	yes	no	no	yes	yes	yes	no	3	3	no
402203001	rural	male	39	3-year college graduate or higher	Waiting for employment	answer_right	answer_right	answer_right	answer_right	yes	yes	no	yes	yes	no	no	yes	yes	yes	no	4	3	no
402400301	rural	female	26	Senior high school	Waiting for employment	answer_right	answer_right	answer_right	answer_wrong	yes	yes	yes	yes	no	yes	no	yes	yes	yes	no	3	4	no
201300801	urban	male	28	Senior high school	Waiting for employment	answer_right	answer_right	answer_right	answer_right	no	no	yes	yes	yes	yes	no	yes	no	yes	no	4	2	no
301204402	urban	male	52	Senior high school	Waiting for employment	answer_right	answer_wrong	answer_right	answer_wrong	no	no	yes	yes	no	yes	no	yes	yes	yes	no	2	2	no
301203702	urban	male	46	Senior high school	Waiting for employment	answer_right	answer_right	answer_right	answer_right	no	no	yes	yes	no	yes	no	yes	yes	yes	no	4	2	no
504500501	rural	male	27	3-year college graduate or higher	Waiting for employment	answer_right	answer_wrong	answer_right	answer_wrong	yes	yes	yes	yes	no	yes	no	yes	no	yes	no	2	4	yes
505406201	rural	female	31	Senior high school	Waiting for employment	answer_right	answer_right	answer_right	answer_right	no	no	yes	yes	no	yes	no	yes	yes	no	no	4	2	no
305300303	urban	male	47	Junior high school	Waiting for employment	answer_right	answer_right	answer_right	answer_right	no	no	no	yes	no	yes	no	yes	yes	yes	no	4	1	no
402504101	rural	female	51	Primary school	Waiting for employment	answer_right	answer_wrong	answer_right	answer_wrong	no	no	no	yes	no	yes	no	yes	no	no	yes	2	1	no
204502302	urban	female	23	Junior high school	Waiting for employment	answer_right	answer_right	answer_right	answer_right	yes	yes	no	yes	unclear	no	no	yes	yes	no	no	4	3	no
602300103	rural	female	28	Junior high school	Waiting for employment	answer_right	answer_right	answer_right	answer_right	yes	yes	yes	no	no	yes	no	yes	yes	no	no	4	3	no
601400702	rural	female	47	Senior high school	Waiting for employment	answer_right	answer_right	answer_right	answer_right	no	no	no	yes	unclear	no	no	no	no	no	no	4	1	no
403301301	rural	male	48	Junior high school	Waiting for employment	answer_right	answer_right	answer_right	answer_wrong	yes	yes	yes	yes	no	no	no	no	no	yes	no	3	4	no
402201901	rural	female	55	Junior high school	Waiting for employment	answer_right	answer_right	answer_right	answer_wrong	yes	yes	no	yes	yes	no	no	yes	yes	no	no	3	3	no
402504401	rural	male	63	Junior high school	Waiting for employment	answer_right	answer_wrong	answer_right	answer_wrong	yes	no	no	yes	yes	no	no	no	yes	no	yes	2	2	yes
205101201	urban	female	27	3-year college graduate or higher	Waiting for employment	answer_right	answer_wrong	answer_right	answer_right	no	no	no	yes	no	no	no	yes	yes	no	no	3	1	yes
504102601	rural	male	35	3-year college graduate or higher	Waiting for employment	answer_wrong	answer_right	answer_right	answer_wrong	yes	yes	no	yes	no	no	no	yes	yes	yes	no	2	3	no
304202903	urban	male	41	3-year college graduate or higher	Waiting for employment	answer_right	answer_right	answer_right	answer_wrong	yes	yes	yes	yes	no	yes	no	yes	yes	yes	no	3	4	no
504406801	rural	female	31	Senior high school	Waiting for employment	answer_right	answer_wrong	answer_right	answer_wrong	yes	yes	yes	yes	no	no	no	yes	no	yes	no	2	4	yes
504407301	rural	female	20	Senior high school	Waiting for employment	answer_right	answer_wrong	answer_right	answer_wrong	yes	yes	yes	yes	no	no	no	yes	no	no	yes	2	4	yes
504407401	rural	female	28	Senior high school	Waiting for employment	answer_right	answer_wrong	answer_right	answer_wrong	yes	yes	yes	no	no	yes	no	yes	no	yes	no	2	3	yes
504407501	rural	female	37	Senior high school	Waiting for employment	answer_right	answer_wrong	answer_right	answer_wrong	yes	yes	yes	yes	no	no	no	yes	no	yes	no	2	4	yes
504407101	rural	female	27	3-year college graduate or higher	Waiting for employment	answer_right	answer_wrong	answer_right	answer_wrong	yes	yes	yes	yes	no	no	no	yes	no	yes	no	2	4	yes
401407001	rural	male	54	Junior high school	Waiting for employment	answer_right	answer_wrong	answer_right	answer_wrong	no	no	yes	yes	yes	yes	no	yes	yes	yes	no	2	2	yes
305202302	urban	female	40	Senior high school	Waiting for employment	answer_right	answer_wrong	answer_right	answer_wrong	yes	yes	yes	yes	yes	no	no	yes	yes	no	no	2	4	no
505307401	rural	male	31	Senior high school	Waiting for employment	answer_right	answer_wrong	answer_right	answer_right	yes	yes	yes	yes	no	no	no	yes	yes	yes	no	3	4	no
402400201	rural	female	34	Junior high school	Waiting for employment	answer_right	answer_right	answer_right	answer_wrong	yes	yes	yes	yes	no	yes	no	yes	yes	yes	no	3	4	yes
405106401	rural	male	29	Junior high school	Waiting for employment	answer_right	answer_right	answer_right	answer_right	yes	yes	yes	yes	no	no	no	yes	yes	no	no	4	4	no
405106301	rural	male	30	Senior high school	Waiting for employment	answer_right	answer_right	answer_right	answer_right	yes	yes	yes	yes	yes	no	no	yes	yes	no	no	4	4	no
305301501	urban	female	21	Senior high school	Waiting for employment	answer_right	answer_right	answer_right	answer_right	yes	yes	yes	yes	unclear	yes	no	yes	yes	yes	no	4	4	yes
105301624	urban	male	39	Senior high school	Waiting for employment	answer_right	answer_right	answer_right	answer_right	yes	yes	yes	yes	unclear	yes	no	yes	yes	yes	no	4	4	no
102201902	urban	female	31	3-year college graduate or higher	Waiting for employment	answer_right	answer_right	answer_right	answer_wrong	yes	yes	yes	yes	unclear	no	no	yes	yes	yes	no	3	4	no
602501501	rural	female	26	Junior high school	Waiting for employment	answer_right	answer_right	answer_right	answer_right	no	no	yes	no	unclear	yes	no	yes	no	yes	no	4	1	yes
103103002	urban	male	47	Senior high school	Waiting for employment	answer_right	answer_right	answer_wrong	answer_right	yes	yes	yes	no	no	yes	no	yes	no	yes	no	3	3	yes
304202504	urban	female	38	3-year college graduate or higher	Waiting for employment	answer_right	answer_wrong	answer_right	answer_right	yes	yes	yes	yes	unclear	yes	no	yes	yes	yes	no	3	4	yes
402102706	rural	female	62	Junior high school	Waiting for employment	answer_right	answer_right	answer_right	answer_right	yes	yes	yes	yes	yes	yes	yes	yes	no	yes	no	4	4	yes
605300804	rural	female	26	Senior high school	Waiting for employment	answer_right	answer_right	answer_right	answer_right	yes	yes	yes	yes	no		yes	yes	yes	yes	no	4	4	no
602501003	rural	female	49	Senior high school	Waiting for employment	answer_right	answer_wrong	answer_right	answer_right	no	no	no	yes	no	no	no	no	yes	no	no	3	1	yes
602502901	rural	male	20	Junior high school	Waiting for employment	answer_right	answer_right	answer_right	answer_right	no	no	no	no	no	no	no	no	yes	no	no	4	0	no
103102301	urban	female	37	Senior high school	Waiting for employment	answer_right	answer_right	answer_wrong	answer_right	yes	yes	yes	yes	no	no	no	yes	yes	no	no	3	4	no
201501201	urban	female	40	Senior high school	Waiting for employment	answer_right	answer_right	answer_right	answer_right	no	no	no	yes	no	no	no	yes	yes	no	no	4	1	yes
105501020	urban	female	43	Senior high school	Waiting for employment	answer_right	answer_wrong	answer_wrong	answer_wrong	no	no	yes	yes	no	yes	no	yes	yes	no	no	1	2	no
105501019	urban	male	43	Senior high school	Waiting for employment	answer_right	answer_wrong	answer_right	answer_wrong	no	no	yes	yes	no	yes	no	yes	yes	no	no	2	2	no
201504802	urban	male	46	3-year college graduate or higher	Waiting for employment	answer_right	answer_right	answer_wrong	answer_wrong	no	no	yes	yes	no	no	no	yes	no	yes	no	2	2	yes
503102601	rural	female	23	Senior high school	Waiting for employment	answer_right	answer_right	answer_right	answer_right	yes	yes	yes	yes	no	no	no	yes	yes	no	no	4	4	yes
505408001	rural	female	60	Junior high school	Waiting for employment	answer_right	answer_right	answer_right	answer_wrong	yes	yes	no	yes	no	no	no	yes	yes	no	no	3	3	no
105305059	urban	male	27	3-year college graduate or higher	Waiting for employment	answer_right	answer_wrong	answer_right	answer_right	no	no	yes	no	no	no	no	yes	yes	yes	no	3	1	no
203404601	urban	female	42	Junior high school	Waiting for employment	answer_right	answer_right	answer_right	answer_right	yes	yes	yes	yes	yes	no	no	yes	yes	yes	no	4	4	no
405504301	rural	male	45	Junior high school	Waiting for employment	answer_wrong	answer_wrong	answer_right	answer_right	yes	yes	no	yes	no	no	no	yes	yes	no	no	2	3	no
602500701	rural	female	36	Primary school	Waiting for employment	answer_right	answer_wrong	answer_right	answer_right	no	no	no	yes	no	no	no	yes	yes	yes	no	3	1	yes
504104801	rural	female	45	Primary school	Waiting for employment	answer_right	answer_right	answer_right	answer_right	no	yes	no	yes	no	no	no	yes	yes	no	no	4	2	no
203201201	urban	female	29	3-year college graduate or higher	Waiting for employment	answer_right	answer_right	answer_right	answer_right	no	no	yes	no	no	yes	no	yes	yes	no	no	4	1	yes
205500904	urban	female	65	Junior high school	Waiting for employment	answer_right	answer_right	answer_right	answer_wrong	no	no	yes	yes	no	yes	yes	yes	yes	yes	yes	3	2	no
305301301	urban	female	25	Junior high school	Waiting for employment	answer_right	answer_right	answer_right	answer_right	yes	yes	yes	yes	no	yes	no	yes	yes	yes	no	4	4	yes
303501601	urban	female	62	Junior high school	Waiting for employment	answer_right	answer_right	answer_right	answer_right	no	no	yes	no	yes	yes	no	yes	yes	no	no	4	1	yes
402401902	rural	male	60	Junior high school	Waiting for employment	answer_right	answer_right	answer_right	answer_right	yes	yes	no	yes	yes	no	no	yes	yes	no	no	4	3	yes
201201602	urban	female	57	Senior high school	Waiting for employment	answer_right	answer_right	answer_right	answer_right	yes	no	yes	yes	no	no	no	yes	yes	yes	no	4	3	no
602300101	rural	male	45	Junior high school	Waiting for employment	answer_right	answer_right	answer_right	answer_right	no	no	yes	no	yes	yes	no	yes	no	no	no	4	1	yes
102303301	urban	male	38	Senior high school	Waiting for employment	answer_right	answer_right	answer_right	answer_right	yes	yes	yes	yes	no	no	no	yes	yes	yes	no	4	4	yes
202402305	urban	female	56	Junior high school	Waiting for employment	answer_right	answer_right	answer_right	answer_right	no	no	yes	yes	no	yes	no	yes	yes	no	no	4	2	yes
101400301	urban	female	36	3-year college graduate or higher	Waiting for employment	answer_right	answer_right	answer_right	answer_right	no	yes	no	yes	no	yes	no	yes	yes	yes	no	4	2	no
205401703	urban	female	80	Junior high school	Waiting for employment	answer_right	answer_right	answer_wrong	answer_right	no	no	no	no	no	yes	no	yes	yes	yes	yes	3	0	yes
302300301	urban	female	37	3-year college graduate or higher	Waiting for employment	answer_right	answer_wrong	answer_right	answer_wrong	yes	yes	yes	yes	yes	yes	no	no	no	yes	no	2	4	no
102502302	urban	male	20	Senior high school	Waiting for employment	answer_right	answer_right	answer_wrong	answer_right	no	yes	yes	yes	no	yes	no	yes	yes	yes	no	3	3	no
305403501	urban	female	41	3-year college graduate or higher	Waiting for employment	answer_right	answer_right	answer_right	answer_right	no	no	yes	yes	no	yes	no	no	yes	yes	no	4	2	yes
601502001	rural	female	55	Senior high school	Waiting for employment	answer_right	answer_right	answer_right	answer_wrong	yes	yes	yes	yes	yes	no	no	yes	yes	no	no	3	4	no
404100401	rural	male	58	Primary school	Waiting for employment	answer_right	answer_right	answer_wrong	answer_wrong	yes	yes	no	no	yes	no	no	yes	yes	yes	no	2	2	no
303500901	urban	female	41	Senior high school	Waiting for employment	answer_right	answer_wrong	answer_right	answer_right	yes	yes	no	no	no	yes	no	yes	yes	yes	no	3	2	no
505403601	rural	male	42	Senior high school	Waiting for employment	answer_right	answer_right	answer_right	answer_right	no	yes	yes	no	no	yes	no	yes	yes	no	no	4	2	no
502504001	rural	female	42	Junior high school	Waiting for employment	answer_right	answer_right	answer_right	answer_wrong	yes	no	yes	yes	yes	no	yes	yes	yes	yes	no	3	3	no
105201119	urban	female	27	3-year college graduate or higher	Waiting for employment	answer_right	answer_right	answer_right	answer_right	yes	yes	yes	yes	no	yes	no	yes	yes	no	no	4	4	yes
603301301	rural	female	76	Illiterate	Waiting for employment	answer_right	answer_right	answer_right	answer_right	no	no	no	no	no	no	no	yes	yes	yes	yes	4	0	no
202501402	urban	male	57	Junior high school	Waiting for employment	answer_right	answer_right	answer_right	answer_right	no	no	yes	yes	yes	yes	no	yes	yes	yes	no	4	2	no
402303801	rural	female	63	Primary school	Waiting for employment	answer_right	answer_wrong	answer_right	answer_wrong	no	no	no	yes	no	no	no	yes	yes	yes	no	2	1	no
402102201	rural	male	59	Junior high school	Waiting for employment	answer_right	answer_right	answer_right	answer_right	yes	yes	no	no	no	yes	no	yes	yes	yes	no	4	2	yes
402102701	rural	female	35	Senior high school	Waiting for employment	answer_right	answer_right	answer_right	answer_wrong	no	no	yes	yes	no	yes	no	yes	yes	no	no	3	2	yes
602300601	rural	male	45	Junior high school	Waiting for employment	answer_right	answer_right	answer_right	answer_right	no	no	yes	no	no	yes	no	yes	yes	yes	no	4	1	yes
301304501	urban	male	38	Junior high school	Waiting for employment	answer_right	answer_right	answer_right	answer_right	yes	yes	yes	yes	yes	yes	no	yes	yes	yes	no	4	4	no
503401801	rural	female	25	Senior high school	Waiting for employment	answer_right	answer_right	answer_right	answer_wrong	no	no	yes	yes	yes	no	yes	yes	yes	no	no	3	2	no
204202502	urban	male	34	3-year college graduate or higher	Waiting for employment	answer_right	answer_right	answer_right	answer_right	yes	yes	yes	yes	yes	yes	no	yes	yes	yes	no	4	4	no
603201103	rural	female	30	3-year college graduate or higher	Waiting for employment	answer_right	answer_right	answer_wrong	answer_right	no	no	no	yes	no	yes	yes	yes	yes	yes	no	3	1	yes
305501702	urban	female	21	Senior high school	Waiting for employment	answer_right	answer_wrong	answer_right	answer_right	no	no	no	yes	no	yes	no	yes	yes	yes	no	3	1	no
402502401	rural	female	56	Junior high school	Waiting for employment	answer_right	answer_right	answer_right	answer_right	yes	yes	yes	yes	no	no	yes	yes	yes	yes	no	4	4	no
202201702	urban	male	47	3-year college graduate or higher	Waiting for employment	answer_right	answer_right	answer_right	answer_right	yes	yes	yes	yes	yes	yes	no	yes	no	yes	no	4	4	no
301103901	urban	male	35	Junior high school	Waiting for employment	answer_right	answer_right	answer_right	answer_wrong	no	yes	yes	yes	yes	yes	yes	yes	no	yes	no	3	3	no
301205001	urban	male	40	3-year college graduate or higher	Waiting for employment	answer_right	answer_right	answer_right	answer_right	yes	yes	yes	yes	no	yes	yes	yes	yes	yes	yes	4	4	no
503304701	rural	female	49	Junior high school	Waiting for employment	answer_right	answer_right	answer_right	answer_right	no	no	no	no	yes	no	yes	yes	yes	yes	no	4	0	yes
301304301	urban	female	24	Senior high school	Waiting for employment	answer_wrong	answer_right	answer_right	answer_wrong	no	no	yes	yes	yes	yes	yes	yes	no	yes	no	2	2	no
402501701	rural	female	28	Senior high school	Waiting for employment	answer_right	answer_right	answer_right	answer_right	yes	yes	yes	yes	no	yes	yes	yes	yes	yes	no	4	4	no
201500302	urban	female	32	3-year college graduate or higher	Waiting for employment	answer_right	answer_right	answer_right	answer_right	no	yes	yes	yes	yes	yes	yes	yes	yes	yes	no	4	3	no
601100901	rural	female	47	Senior high school	Waiting for employment	answer_right	answer_right	answer_right	answer_wrong	no	no	yes		no	yes	yes	yes	yes	yes	no	3		no
301100802	urban	female	64	Senior high school	Waiting for employment	answer_right	answer_right	answer_right	answer_right	no	no	yes	yes	yes	yes	yes	yes	yes	yes	no	4	2	yes
102201101	urban	female	79	Primary school	Waiting for employment	answer_right	answer_right	answer_right	answer_right	no	no	no	yes	yes	yes	yes	yes	yes	yes	yes	4	1	yes
103403301	urban	female	52	Senior high school	Waiting for employment	answer_right	answer_wrong	answer_right	answer_wrong	no	no	yes	yes	unclear	no	no	yes	yes	no	no	2	2	no
302404101	urban	female	46	Junior high school	Waiting for employment	answer_wrong	answer_wrong	answer_right	answer_right	no	no	no	yes	no	no	no	yes	no	yes	no	2	1	yes
605400302	rural	male	71	Primary school	Waiting for employment	answer_right	answer_right	answer_right	answer_wrong	no	no	no	no	yes	no	no	no	yes	no	no	3	0	no
305101201	urban	female	28	Senior high school	Waiting for employment	answer_right	answer_right	answer_right	answer_right	yes	yes	yes	no	unclear	no	no	yes	yes	yes	no	4	3	yes
302306201	urban	female	24	Junior high school	Waiting for employment	answer_right	answer_wrong	answer_wrong	answer_wrong	yes	yes	no	yes	no	yes	no	yes	yes	yes	no	1	3	yes
203102201	urban	female	55	Junior high school	Waiting for employment	answer_right	answer_wrong	answer_right	answer_right	yes	no	yes	yes	no	no	no	yes	no	no	no	3	3	no
302305101	urban	male	23	Senior high school	Waiting for employment	answer_right	answer_wrong	answer_right	answer_wrong	yes	yes	no	yes	yes	no	no	yes	yes	yes	no	2	3	yes
401303901	rural	female	65	Primary school	Waiting for employment	answer_right	answer_right	answer_right	answer_right	no	no	no	no	yes	yes	no	yes	no	no	yes	4	0	no
304202002	urban	female	62	Primary school	Waiting for employment	answer_wrong	answer_right	answer_right	answer_right	no	yes	no	yes	yes	yes	no	yes	yes	yes	yes	3	2	no
602100703	rural	male	48	Junior high school	Waiting for employment	answer_right	answer_right	answer_right	answer_right	no	no	yes	no	no	yes	no	yes	yes	no	no	4	1	no
601500403	rural	female	39	Senior high school	Waiting for employment	answer_right	answer_wrong	answer_right	answer_wrong	no	no	no	yes	no	yes	no	yes	yes	yes	no	2	1	no
401501404	rural	male	41	Junior high school	Waiting for employment	answer_right	answer_right	answer_right	answer_right	yes	yes	yes	no	yes	no	no	yes	yes	yes	no	4	3	yes
604408401	rural	male	54	Junior high school	Waiting for employment	answer_right	answer_wrong	answer_right	answer_wrong	no	yes	no	yes	no	no	no	yes	yes	yes	no	2	2	yes
402404701	rural	male	61	Illiterate	Waiting for employment	answer_right	answer_right	answer_right	answer_right	no	no	no	yes	yes	no	no	no	no	yes	yes	4	1	no
402404702	rural	female	56	Illiterate	Waiting for employment	answer_right	answer_right	answer_right	answer_right	no	no	no	yes	yes	no	no	no	no	yes	yes	4	1	no
301203701	urban	female	44	Senior high school	Waiting for employment	answer_right	answer_right	answer_right	answer_right	no	no	yes	yes	no	yes	no	yes	yes	no	no	4	2	no
402502103	rural	female	45	Junior high school	Waiting for employment	answer_wrong	answer_wrong	answer_right	answer_right	no	no	no	yes	no	yes	no	no	yes	yes	no	2	1	no
502408401	rural	female	26	Senior high school	Waiting for employment	answer_right	answer_right	answer_right	answer_wrong	no	no	no	yes	unclear	no	no	yes	no	yes	no	3	1	no
204106701	urban	female	59	Primary school	Waiting for employment	answer_right	answer_right	answer_right	answer_right	yes	yes	no	yes	no	no	no	no	no	no	no	4	3	no
202200102	urban	male	48	Senior high school	Waiting for employment	answer_right	answer_wrong	answer_right	answer_right	yes	yes	yes	no	no	no	no	yes	yes	yes	no	3	3	no
504301701	rural	female	60	Junior high school	Waiting for employment	answer_right	answer_right	answer_right	answer_right	yes	no	no	yes	yes	yes	no	no	no	yes	yes	4	2	no
203103201	urban	male	48	Junior high school	Waiting for employment	answer_right	answer_wrong	answer_wrong	answer_wrong	yes	yes	no	yes	no	yes	no	yes	no	yes	no	1	3	yes
203103202	urban	female	48	Junior high school	Waiting for employment	answer_right	answer_wrong	answer_wrong	answer_wrong	yes	yes	no	yes	no	no	no	yes	no	yes	no	1	3	yes
403205301	rural	male	39	Junior high school	Waiting for employment	answer_right	answer_wrong	answer_right	answer_right	yes	yes	no	yes	no	no	no	yes	yes	no	no	3	3	yes
301205002	urban	female	39	3-year college graduate or higher	Waiting for employment	answer_right	answer_right	answer_right	answer_right	yes	yes	yes	yes	no	yes	yes	yes	yes	yes	no	4	4	yes
505407301	rural	female	25	3-year college graduate or higher	Waiting for employment	answer_right	answer_right	answer_right	answer_right	no	no	yes	yes	yes	yes	no	yes	yes	no	no	4	2	no
305203902	urban	male	55	3-year college graduate or higher	Waiting for employment	answer_right	answer_right	answer_right	answer_right	no	no	yes	yes	no	yes	no	yes	yes	yes	no	4	2	yes
202102102	urban	female	46	3-year college graduate or higher	Waiting for employment	answer_right	answer_right	answer_right	answer_wrong	yes	yes	yes	no	no	yes	no	yes	yes	yes	no	3	3	no
401104801	rural	female	50	Senior high school	Waiting for employment	answer_right	answer_wrong	answer_right	answer_wrong	no	no	yes	yes	no	yes	no	yes	yes	yes	no	2	2	no
503203001	rural	female	32	Junior high school	Waiting for employment	answer_right	answer_right	answer_right	answer_right	no	no	yes	yes	yes	yes	no	yes	yes	yes	no	4	2	no
403504301	rural	female	34	3-year college graduate or higher	Waiting for employment	answer_right	answer_wrong	answer_right	answer_wrong	yes	yes	no	yes	no	yes	yes	yes	yes	no	no	2	3	no
401105201	rural	female	36	Senior high school	Waiting for employment	answer_right	answer_right	answer_right	answer_wrong	no	no	yes	yes	no	yes	no	yes	yes	yes	no	3	2	no
604506201	rural	female	24	3-year college graduate or higher	Waiting for employment	answer_right	answer_right	answer_right	answer_wrong	no	no	no	yes	yes	yes	no	yes	yes	yes	no	3	1	no
604301401	rural	female	51	Junior high school	Waiting for employment	answer_right	answer_right	answer_right	answer_right	no	no	yes	yes	yes	yes	no	yes	no	no	no	4	2	yes
502408301	rural	female	25	Junior high school	Waiting for employment	answer_right	answer_right	answer_right	answer_right	no	no	yes	yes	yes	no	no	yes	no	yes	no	4	2	no
502405601	rural	male	36	Junior high school	Waiting for employment	answer_right	answer_right	answer_right	answer_wrong	no	no	no	yes	no	no	no	yes	no	yes	no	3	1	yes
502204601	rural	female	45	Senior high school	Waiting for employment	answer_right	answer_wrong	answer_right	answer_wrong	no	no	yes	yes	unclear	no	no	yes	yes	yes	no	2	2	no
305100801	urban	female	55	Junior high school	Waiting for employment	answer_right	answer_wrong	answer_right	answer_right	yes	no	no	yes	no	no	yes	no	yes	yes	no	3	2	no
602501002	rural	male	27	Junior high school	Waiting for employment	answer_right	answer_right	answer_right	answer_right	no	no	no	yes	unclear	no	no	yes	yes	no	no	4	1	no
601402002	rural	female	42	Senior high school	Waiting for employment	answer_right	answer_right	answer_right	answer_wrong	yes	yes	yes	yes	no	yes	no	yes	yes	yes	no	3	4	no
503201301	rural	female	29	Senior high school	Waiting for employment	answer_right	answer_right	answer_right	answer_wrong	yes	yes	yes	yes	no	no	no	yes	yes	yes	no	3	4	no
305201704	urban	male	44	Junior high school	Waiting for employment	answer_right		answer_right	answer_wrong	no	no	no	yes	yes	no	yes	yes	yes	yes	no		1	no
402304201	rural	female	49	Junior high school	Waiting for employment	answer_right	answer_wrong	answer_right	answer_wrong	no	no	no	yes	no	no	no	no	yes	no	yes	2	1	yes
601203501	rural	male	56	Junior high school	Waiting for employment	answer_right	answer_right	answer_right	answer_wrong	no	no	no	yes	no	no	no	yes	no	yes	no	3	1	no
503202801	rural	male	31	Senior high school	Waiting for employment	answer_right	answer_right	answer_right	answer_wrong	yes	yes	yes	yes	yes	yes	yes	yes	yes	yes	no	3	4	no
202302601	urban	female	32	3-year college graduate or higher	Waiting for employment	answer_right	answer_right	answer_right	answer_right	yes	yes	yes	yes	no	yes	no	yes	yes	yes	yes	4	4	yes
402504001	rural	female	65	Primary school	Waiting for employment	answer_right	answer_right	answer_right	answer_right	yes	yes	yes	no	yes	yes	no	yes	yes	yes	no	4	3	no
403201301	rural	female	46	Junior high school	Waiting for employment	answer_right	answer_right	answer_right	answer_wrong	yes	yes	no	yes	yes	yes	no	yes	no	yes	no	3	3	no
405301801	rural	female	52	Primary school	Waiting for employment	answer_right	answer_right	answer_wrong	answer_right	yes	yes	no	yes	yes	no	no	yes	yes	no	no	3	3	yes
102303601	urban	female	27	Senior high school	Waiting for employment	answer_right	answer_right	answer_right	answer_wrong	yes	no	no	yes	yes	no	no	yes	yes	no	no	3	2	yes
202301501	urban	female	38	Senior high school	Waiting for employment	answer_right	answer_right	answer_right	answer_right	yes	yes	yes	yes	yes	yes	no	yes	yes	yes	no	4	4	yes
302302101	urban	female	46	Junior high school	Waiting for employment	answer_right	answer_wrong	answer_right	answer_wrong	yes	yes	no	yes	yes	yes	no	yes	no	yes	no	2	3	yes
601402101	rural	female	55	Junior high school	Waiting for employment	answer_right	answer_right	answer_wrong	answer_right	no	no	no	yes	no	yes	no	yes	no	no	yes	3	1	yes
105201425	urban	female	29	Senior high school	Waiting for employment	answer_right	answer_right	answer_right	answer_right	no	no	yes	yes	no	no	no	yes	yes	yes	no	4	2	no
403100901	rural	female	28	3-year college graduate or higher	Waiting for employment	answer_right	answer_wrong	answer_right	answer_right	yes	yes	yes	no	no	yes	yes	yes	yes	yes	no	3	3	no
403202901	rural	female	48	Senior high school	Waiting for employment	answer_right	answer_wrong	answer_right	answer_wrong	no	no	yes	yes	yes	yes	yes	no	yes	yes	no	2	2	no
304402201	urban	female	30	Senior high school	Waiting for employment	answer_right	answer_right	answer_right	answer_wrong	no	no	yes	yes	no	no	no	yes	yes	yes	yes	3	2	yes
204203201	urban	male	52	3-year college graduate or higher	Waiting for employment	answer_right	answer_right	answer_right	answer_wrong	no	no	yes	yes	no	yes	yes	yes	yes	yes	no	3	2	yes
304101004	urban	female	55	Junior high school	Waiting for employment	answer_right	answer_wrong	answer_right	answer_right	yes	yes	no	no	no	yes	no	yes	yes	yes	yes	3	2	yes
402404501	rural	male	48	Senior high school	Waiting for employment	answer_right	answer_wrong	answer_right	answer_right	yes	no	yes	yes	yes	yes	no	no	yes	yes	no	3	3	no
205301602	urban	male	44	Junior high school	Waiting for employment	answer_right	answer_right	answer_right	answer_right	no	yes	yes	yes	no	no	no	yes	yes	no	no	4	3	no
402202402	rural	male	37	3-year college graduate or higher	Waiting for employment	answer_right	answer_right	answer_right	answer_right	yes	yes	yes	yes	no	no	no	yes	yes	yes	yes	4	4	no
405106601	rural	male	29	Junior high school	Waiting for employment	answer_right	answer_right	answer_right	answer_right	no	yes	yes	yes	no	no	no	yes	yes	no	no	4	3	no
402202401	rural	female	32	Junior high school	Waiting for employment	answer_right	answer_right	answer_right	answer_wrong	yes	yes	no	yes	no	no	no	yes	yes	no	yes	3	3	no
405106501	rural	male	25	Junior high school	Waiting for employment	answer_right	answer_right	answer_right	answer_right	no	yes	yes	yes	yes	no	no	yes	yes	yes	no	4	3	no
503403301	rural	female	31	Senior high school	Waiting for employment	answer_wrong	answer_right	answer_right	answer_right	no	no	yes	yes	no	no	no	yes	yes	no	no	3	2	yes
201200701	urban	female	47	Junior high school	Waiting for employment	answer_right	answer_right	answer_right	answer_right	yes	yes	yes	yes	unclear	yes	no	yes	yes	yes	no	4	4	no
505504301	rural	female	60	Primary school	Waiting for employment	answer_right	answer_right	answer_right	answer_right	no	no	yes	yes	unclear	yes	no	yes	yes	no	yes	4	2	yes
202100802	urban	female	32	Junior high school	Waiting for employment	answer_right	answer_right	answer_right	answer_wrong	yes	no	no	no	unclear	yes	no	yes	yes	yes	no	3	1	yes
503102701	rural	female	28	3-year college graduate or higher	Waiting for employment	answer_right	answer_right	answer_right	answer_right	no	yes	yes	yes	unclear	no	no	yes	yes	yes	no	4	3	no
301302602	urban	female	73	Primary school	Waiting for employment	answer_right	answer_right	answer_right	answer_right	no	no	yes	yes	yes	yes	no	yes	yes	yes	no	4	2	no
401501302	rural	male	36	Junior high school	Waiting for employment	answer_right	answer_right	answer_right	answer_right	yes	yes	yes	no	yes	no	no	yes	yes	no	no	4	3	no
101100301	urban	female	37	Senior high school	Waiting for employment	answer_right	answer_right	answer_wrong	answer_wrong	yes	no	no	yes	unclear	no	yes	yes	no	yes	no	2	2	yes
303500902	urban	female	51	Senior high school	Waiting for employment	answer_right	answer_wrong	answer_right	answer_right	yes	yes	no	no	no	yes	no	yes	yes	yes	no	3	2	yes
605301204	rural	female	24	Senior high school	Waiting for employment	answer_right	answer_right	answer_right	answer_wrong	yes	yes	yes	yes	unclear	yes	no	yes	yes	yes	no	3	4	no
405501601	rural	female	29	Senior high school	Waiting for employment	answer_right	answer_wrong	answer_right	answer_wrong	no	no	yes	yes	unclear	yes	yes	yes	no	no	yes	2	2	yes
503301101	rural	female	27	Senior high school	Waiting for employment	answer_right	answer_right	answer_right	answer_right	yes	yes	yes	yes	unclear	yes	no	yes	yes	yes	no	4	4	yes
303402701	urban	female	46	Senior high school	Waiting for employment	answer_right	answer_right	answer_right	answer_wrong	yes	yes	yes	yes	no	no	no	yes	yes	yes	no	3	4	no
503401301	rural	female	23	3-year college graduate or higher	Waiting for employment	answer_right	answer_wrong	answer_right	answer_wrong	yes	no	no	yes	no	no	no	no	no	no	no	2	2	yes
603201801	rural	female	73	Illiterate	Waiting for employment	answer_right	answer_right	answer_wrong	answer_right	no	no	no	no	no	no	no	yes	yes	no	no	3	0	yes
205201602	urban	female	43	Senior high school	Waiting for employment	answer_right	answer_right	answer_right	answer_wrong	yes	yes	yes	yes	no	no	no	yes	yes	no	no	3	4	yes
201303301	urban	female	52	Senior high school	Waiting for employment	answer_right	answer_right	answer_right	answer_right	yes	yes	yes	yes	no	no	no	no	no	yes	no	4	4	no
105303847	urban	male	48	3-year college graduate or higher	Waiting for employment	answer_right	answer_wrong	answer_right	answer_right	no	no	no	no	yes	no	no	yes	yes	yes	no	3	0	no
504401501	rural	female	22	Junior high school	Waiting for employment	answer_right	answer_right	answer_wrong	answer_wrong	no	no	yes	yes	no	no	no	yes	yes	no	no	2	2	no
403306001	rural	male	55	Senior high school	Waiting for employment	answer_right	answer_right	answer_right	answer_wrong	no	no	yes	yes	yes	yes	no	yes	no	no	no	3	2	yes
104203301	urban	male	42	Senior high school	Waiting for employment	answer_right	answer_wrong	answer_wrong	answer_right	yes	yes	yes	yes	yes	no	no	yes	yes	yes	no	2	4	yes
202501001	urban	female	34	Junior high school	Waiting for employment	answer_right	answer_wrong	answer_right	answer_right	no	no	yes	yes	no	yes	no	yes	no	no	no	3	2	no
601301203	rural	male	52	Senior high school	Waiting for employment	answer_wrong		answer_wrong	answer_right	no	no	no	no	no	yes	no	yes	yes	yes	no		0	no
205100302	urban	female	63	Primary school	Waiting for employment	answer_right	answer_wrong	answer_wrong	answer_right	no	no	no	no	no	yes	no	yes	yes	yes	yes	2	0	yes
204202001	urban	female	26	Senior high school	Waiting for employment	answer_right	answer_wrong	answer_right	answer_right	yes	yes	no	yes	no	no	no	yes	yes	yes	no	3	3	yes
505205901	rural	female	24	Junior high school	Waiting for employment	answer_right	answer_right	answer_right	answer_right	no	no	no	yes	no	no	no	yes	no	no	no	4	1	yes
203406001	urban	female	29	Senior high school	Waiting for employment	answer_right	answer_right	answer_right	answer_right	no	yes	no	no	no	yes	no	yes	yes	no	no	4	1	no
101500201	urban	female	48	Senior high school	Waiting for employment	answer_right	answer_wrong	answer_right	answer_wrong	yes	no	no	yes	no	no	no	yes	yes	no	no	2	2	no
101302301	urban	female	45	Junior high school	Waiting for employment	answer_right	answer_right	answer_right	answer_wrong	no	no	no	yes	no	yes	no	yes	yes	yes	no	3	1	no
301204001	urban	female	66	Primary school	Waiting for employment	answer_right	answer_right	answer_right	answer_right	no	no	no	yes	no	yes	no	yes	yes	no	no	4	1	no
202202001	urban	female	54	Junior high school	Waiting for employment	answer_right	answer_wrong	answer_right	answer_right	no	no	yes	no	no	no	no	yes	yes	yes	no	3	1	no
103104801	urban	female	60	3-year college graduate or higher	Waiting for employment	answer_right	answer_wrong	answer_right	answer_right	yes	yes	yes	no	no	no	no	yes	yes	no	no	3	3	yes
303200602	urban	male	21	Senior high school	Waiting for employment	answer_right	answer_wrong	answer_right	answer_wrong	no	no	no	no	no	yes	no	yes	yes	no	no	2	0	no
103203701	urban	female	65	Junior high school	Waiting for employment	answer_right	answer_right	answer_right	answer_wrong	no	yes	no	yes	no	yes	no	yes	yes	yes	no	3	2	no
401404401	rural	female	43	Senior high school	Waiting for employment	answer_right	answer_wrong	answer_right	answer_wrong	no	no	no	no	no	yes	no	yes	yes	no	no	2	0	yes
602400803	rural	female	53	Junior high school	Waiting for employment	answer_right	answer_right	answer_right	answer_right	no	no	yes	no	no	no	no	yes	yes	yes	yes	4	1	yes
504507001	rural	female	64	Primary school	Waiting for employment	answer_right	answer_right	answer_right	answer_right	no	no	no	yes	no	no	yes	yes	yes	no	yes	4	1	no
202100603	urban	female	47	Senior high school	Waiting for employment	answer_right	answer_right	answer_right	answer_wrong	yes	yes	yes	yes	no	yes	no	yes	yes	no	no	3	4	no
201500901	urban	female	31	3-year college graduate or higher	Waiting for employment	answer_right	answer_right	answer_right	answer_right	yes	yes	no	no	no	yes	no	no	no	yes	no	4	2	yes
302304801	urban	male	26	Junior high school	Waiting for employment	answer_right	answer_wrong	answer_wrong	answer_wrong	yes	yes	no	yes	yes	no	no	yes	no	yes	no	1	3	yes
504400402	rural	male	54	Senior high school	Waiting for employment	answer_right	answer_right	answer_right	answer_wrong	no	no	no	yes	yes	no	no	yes	yes	no	yes	3	1	yes
104402201	urban	male	47	Junior high school	Waiting for employment	answer_right	answer_wrong	answer_wrong	answer_right	no	no	no	no	no	yes	no	yes	yes	yes	no	2	0	yes
202401801	urban	male	56	Senior high school	Waiting for employment	answer_right	answer_right	answer_right	answer_right	no	no	yes	yes	no	yes	no	yes	yes	no	no	4	2	no
205402101	urban	female	72	Primary school	Waiting for employment	answer_right	answer_right	answer_wrong	answer_right	no	no	no	no	no	no	yes	yes	yes	yes	yes	3	0	yes
104300301	urban	female	45	Senior high school	Waiting for employment	answer_right	answer_right	answer_right	answer_wrong	no	no	yes	yes	no	yes	no	yes	yes	yes	no	3	2	no
305200402	urban	male	36	Senior high school	Waiting for employment	answer_right	answer_wrong	answer_wrong	answer_wrong	yes	no	yes	yes	no	yes	yes	yes	yes	no	no	1	3	yes
403201201	rural	female	45	Junior high school	Waiting for employment	answer_right	answer_right	answer_right	answer_right	yes	yes	yes	yes	yes	no	no	yes	no	yes	no	4	4	no
104201401	urban	female	60	Primary school	Waiting for employment	answer_right	answer_right	answer_right	answer_right	no	no	no	yes	yes	yes	no	yes	yes	yes	yes	4	1	no
105303342	urban	male	21	Senior high school	Waiting for employment	answer_right	answer_right	answer_right	answer_right	no	no	yes	no	no	yes	yes	yes	yes	yes	no	4	1	no
101403801	urban	female	35	3-year college graduate or higher	Waiting for employment	answer_right	answer_right	answer_right	answer_wrong	yes	yes	yes	yes	no	yes	no	yes	yes	yes	no	3	4	yes
202302401	urban	female	47	Senior high school	Waiting for employment	answer_right	answer_wrong	answer_right	answer_right	yes	yes	no	yes	no	no	no	yes	no	yes	no	3	3	yes
102201301	urban	male	60	Senior high school	Waiting for employment	answer_right	answer_wrong	answer_right	answer_right	yes	yes	yes	yes	no	no	no	yes	yes	yes	no	3	4	no
301301702	urban	male	34	Senior high school	Waiting for employment	answer_right	answer_wrong	answer_right	answer_right	yes	no	no	yes	yes	no	no	yes	no	no	yes	3	2	no
302301001	urban	male	56	Junior high school	Waiting for employment	answer_wrong	answer_wrong	answer_right	answer_wrong	yes	yes	no	yes	yes	no	no	yes	no	yes	no	1	3	yes
503102401	rural	female	25	Senior high school	Waiting for employment	answer_right	answer_right	answer_right	answer_right	no	no	yes	yes	no	no	no	yes	yes	yes	no	4	2	no
301303201	urban	female	43	Junior high school	Waiting for employment	answer_right	answer_right	answer_right	answer_wrong	no	no	yes	yes	no	yes	no	yes	yes	yes	no	3	2	no
301203801	urban	female	31	3-year college graduate or higher	Waiting for employment	answer_right	answer_right	answer_right	answer_right	no	no	yes	yes	no	yes	no	yes	yes	yes	no	4	2	no
601401802	rural	male	53	Primary school	Waiting for employment	answer_right	answer_right	answer_wrong	answer_wrong	yes	yes	yes	yes	no	yes	no	yes	no	yes	no	2	4	yes
401501403	rural	male	34	Junior high school	Waiting for employment	answer_right	answer_right	answer_right	answer_right	yes	yes	yes	no	yes	no	no	yes	yes	yes	no	4	3	yes
402102607	rural	female	34	Senior high school	Waiting for employment	answer_right	answer_right	answer_right	answer_wrong	yes	yes	yes	yes	no	no	no	yes	yes	yes	no	3	4	yes
401105301	rural	male	49	Senior high school	Waiting for employment	answer_wrong	answer_wrong	answer_right	answer_wrong	no	no	yes	yes	no	no	yes	yes	yes	no	no	1	2	no
505401301	rural	male	42	Senior high school	Waiting for employment	answer_right	answer_right	answer_right	answer_right	no	yes	no	yes	no	no	no	yes	yes	yes	no	4	2	yes
302302901	urban	female	48	Primary school	Waiting for employment	answer_right	answer_wrong	answer_right	answer_wrong	yes	yes	no	yes	yes	yes	no	yes	no	yes	no	2	3	yes
505208801	rural	male	48	Primary school	Waiting for employment	answer_right	answer_right	answer_right	answer_right	yes	no	no	yes	no	no	no	yes	no	yes	no	4	2	yes
505203701	rural	male	32	Junior high school	Waiting for employment	answer_right	answer_right	answer_right	answer_right	yes	no	no	yes	no	no	no	yes	no	yes	no	4	2	yes
304202302	urban	female	31	3-year college graduate or higher	Waiting for employment	answer_right	answer_wrong	answer_right	answer_wrong	no	no	no	yes	no	yes	no	yes	yes	yes	no	2	1	yes
405105301	rural	male	23	Junior high school	Waiting for employment	answer_right	answer_wrong	answer_right	answer_wrong	no	no	no	no	yes	yes	no	yes	yes	no	no	2	0	yes
101302501	urban	female	37	Senior high school	Waiting for employment	answer_right	answer_right	answer_right	answer_wrong	no	no	no	no	no	no	yes	yes	no	yes	no	3	0	no
403502401	rural	female	34	Senior high school	Waiting for employment	answer_wrong	answer_wrong	answer_right	answer_right	no	no	yes	yes	yes	no	no	yes	no	yes	no	2	2	no
102306001	urban	male	47	Senior high school	Waiting for employment	answer_right	answer_right	answer_right	answer_right	yes	yes	yes	yes	no	yes	no	yes	yes	yes	no	4	4	no
603200701	rural	female	48	Junior high school	Waiting for employment	answer_right	answer_wrong	answer_right	answer_right	no	no	no	yes	yes	yes	no	yes	no	no	no	3	1	yes
101400802	urban	female	34	Junior high school	Waiting for employment	answer_right	answer_wrong	answer_right	answer_wrong	yes	yes	no	yes	yes	yes	no	yes	yes	yes	no	2	3	yes
305501902	urban	male	24	Senior high school	Waiting for employment	answer_right	answer_right	answer_right	answer_right	no	no	no	yes	no	yes	no	yes	yes	yes	no	4	1	no
103300101	urban	female	38	Senior high school	Waiting for employment	answer_right	answer_right	answer_wrong	answer_right	no	no	yes	yes	no	yes	no	yes	yes	yes	no	3	2	no
403301801	rural	female	26	Senior high school	Waiting for employment	answer_right	answer_right	answer_right	answer_wrong	yes	yes	yes	yes	yes	yes	no	yes	yes	yes	no	3	4	no
305401602	urban	female	34	3-year college graduate or higher	Waiting for employment	answer_right	answer_right	answer_right	answer_wrong	yes	yes	yes	yes	yes	yes	no	yes	yes	yes	no	3	4	yes
604501604	rural	female	59	Junior high school	Waiting for employment	answer_right	answer_right	answer_right	answer_right	no	no	no	yes	no	no	yes	yes	yes	yes	no	4	1	yes
403203201	rural	female	28	3-year college graduate or higher	Waiting for employment	answer_right	answer_right	answer_right	answer_wrong	no	no	yes	yes	no	yes	yes	no	no	yes	yes	3	2	yes
505208001	rural	male	22	Junior high school	Waiting for employment	answer_right	answer_right	answer_right	answer_right	yes	no	no	yes	yes	no	no	yes	no	yes	no	4	2	yes
505407501	rural	male	39	Senior high school	Waiting for employment	answer_right	answer_wrong	answer_right	answer_right	yes	yes	yes	yes	yes	yes	no	yes	yes	no	no	3	4	no
403200201	rural	female	37	Junior high school	Waiting for employment	answer_right	answer_right	answer_right	answer_right	yes	yes	yes	yes	no	yes	yes	yes	yes	no	no	4	4	yes
403202201	rural	female	63	Senior high school	Waiting for employment	answer_right	answer_right	answer_right	answer_wrong	yes	yes	no	no	yes	no	no	yes	yes	yes	yes	3	2	no
401503502	rural	male	27	3-year college graduate or higher	Waiting for employment	answer_right	answer_right	answer_right	answer_right	yes	yes	yes	no	yes	no	yes	yes	no	no	no	4	3	no
401504101	rural	male	54	Primary school	Waiting for employment	answer_right	answer_wrong	answer_right	answer_wrong	yes	yes	yes	no	no	no	no	yes	yes	yes	no	2	3	no
103301201	urban	male	41	Senior high school	Waiting for employment	answer_right	answer_wrong	answer_right	answer_wrong	yes	yes	no	yes	no	yes	no	yes	yes	yes	no	2	3	yes
301104601	urban	male	24	Junior high school	Waiting for employment	answer_right	answer_right	answer_right	answer_right	yes	yes	yes	yes	no	yes	yes	yes	no	yes	no	4	4	yes
603401402	rural	female	37	Junior high school	Waiting for employment	answer_right	answer_right	answer_right	answer_wrong	yes	yes	yes	yes	yes	no	yes	yes	yes	yes	no	3	4	no
303206001	urban	female	26	3-year college graduate or higher	Waiting for employment	answer_right	answer_wrong	answer_right	answer_wrong	yes	yes	no	yes	no	no	yes	yes	yes	yes	no	2	3	no
401105401	rural	female	26	3-year college graduate or higher	Waiting for employment	answer_right	answer_right	answer_right	answer_wrong	yes	yes	yes	yes	yes	yes	no	yes	yes	yes	no	3	4	yes
402404101	rural	female	28	3-year college graduate or higher	Waiting for employment	answer_right	answer_wrong	answer_right	answer_right	yes	yes	yes	yes	no	yes	no	yes	yes	yes	no	3	4	no
303400401	urban	male	58	Junior high school	Waiting for employment	answer_wrong	answer_right	answer_wrong	answer_wrong	no	no	yes	yes	yes	yes	no	yes	yes	yes	no	1	2	yes
303400402	urban	male	33	Junior high school	Waiting for employment	answer_right	answer_right	answer_right	answer_wrong	no	no	yes	yes	yes	yes	no	yes	yes	yes	no	3	2	yes
605100104	rural	female	38	Junior high school	Waiting for employment	answer_right	answer_right	answer_right	answer_right	yes	yes	no	yes	yes	yes	yes	yes	yes	yes	no	4	3	no
204203601	urban	female	47	3-year college graduate or higher	Waiting for employment	answer_right	answer_right	answer_right	answer_wrong	yes	no	yes	yes	no	no	yes	yes	yes	yes	no	3	3	yes
301304601	urban	male	45	Junior high school	Waiting for employment	answer_right	answer_wrong	answer_right	answer_right	yes	yes	no	yes	yes	no	no	yes	no	yes	no	3	3	no
401500901	rural	female	44	Senior high school	Waiting for employment	answer_right	answer_wrong	answer_right	answer_right	no	yes	yes	yes	yes	yes	no	yes	yes	yes	no	3	3	yes
102301001	urban	female	28	Senior high school	Waiting for employment	answer_right	answer_right	answer_right	answer_right	yes	yes	no	yes	no	yes	no	yes	yes	yes	no	4	3	no
204300701	urban	male	53	3-year college graduate or higher	Waiting for employment	answer_right	answer_wrong	answer_right	answer_right	yes	yes	yes	yes	yes	yes	no	yes	yes	yes	no	3	4	yes
301102601	urban	male	31	Senior high school	Waiting for employment	answer_right	answer_right	answer_right	answer_wrong	no	no	no	yes	no	yes	yes	yes	yes	yes	no	3	1	yes
403204402	rural	female	73	Junior high school	Waiting for employment	answer_right	answer_right	answer_right	answer_right	yes	yes	no	yes	yes	yes	no	yes	yes	yes	no	4	3	yes
201300402	urban	female	29	Senior high school	Waiting for employment	answer_right	answer_right	answer_right	answer_right	no	no	yes	yes	yes	yes	yes	yes	no	yes	no	4	2	no
403307102	rural	female	50	Junior high school	Waiting for employment	answer_right	answer_wrong	answer_right	answer_right	yes	yes	yes	yes	yes	yes	yes	yes	yes	yes	no	3	4	no
303200201	urban	male	50	Senior high school	Waiting for employment	answer_right	answer_right	answer_right	answer_wrong	yes	yes	yes	no	yes	yes	no	yes	yes	yes	no	3	3	no
503400701	rural	male	26	Senior high school	Waiting for employment	answer_right	answer_right	answer_right	answer_right	yes	yes	yes	yes	yes	yes	yes	yes	yes	yes	no	4	4	no
601104201	rural	female	60	Junior high school	Waiting for employment	answer_right	answer_right	answer_right	answer_wrong	no	no	yes	yes	yes	yes	yes	yes	yes	no	no	3	2	no
204404702	urban	female	64	Primary school	Waiting for employment	answer_right	answer_right	answer_right	answer_right	no	no	no	yes	yes	yes	no	yes	yes	yes	yes	4	1	yes
301301703	urban	female	33	Junior high school	Waiting for employment	answer_right	answer_wrong	answer_right	answer_right	yes	yes	no	yes	yes	no	yes	yes	no	yes	no	3	3	no
601102901	rural	female	59	Junior high school	Waiting for employment	answer_right	answer_right	answer_right	answer_wrong	yes	yes	yes	yes	yes	yes	no	yes	yes	yes	no	3	4	yes
503203101	rural	female	30	3-year college graduate or higher	Waiting for employment	answer_right	answer_wrong	answer_right	answer_right	yes	yes	no	yes	yes	yes	yes	yes	yes	yes	no	3	3	yes
601101001	rural	male	32	Junior high school	Waiting for employment	answer_right	answer_right	answer_right	answer_wrong	no	no	yes		no	yes	yes	yes	yes	yes	no	3		no
601201502	rural		46	Senior high school	Waiting for employment	answer_right	answer_wrong	answer_right	answer_wrong	yes	yes	no	yes	yes	yes	yes	yes	yes	yes	no	2	3	no
403401702	rural	female	37	Senior high school	Waiting for employment	answer_right	answer_right	answer_right	answer_wrong	yes	yes	yes	yes	yes	yes	yes	yes	yes	yes	no	3	4	no
404405901	rural	male	29	Senior high school	Waiting for employment	answer_right	answer_right	answer_right	answer_wrong	yes	yes	yes	yes	yes	yes	yes	yes	yes	yes	no	3	4	no
505205101	rural	female	35	Junior high school	Waiting for employment	answer_right	answer_right	answer_right	answer_right	no	no	no	yes	yes	no	no	yes	no	yes	no	4	1	yes
402501201	rural	female	76	Illiterate	Waiting for employment	answer_right	answer_right	answer_right	answer_right	no	no	no	yes	yes	no	yes	yes	yes	yes	yes	4	1	no
602202101	rural	male	58	Junior high school	Waiting for employment	answer_right	answer_wrong	answer_wrong	answer_right	no	no	no	yes	yes	no	no	no	yes	no	no	2	1	yes
602501604	rural	male	23	Primary school	Waiting for employment	answer_right	answer_right	answer_right	answer_wrong	no	no	yes	yes	unclear	yes	no	yes	yes	yes	no	3	2	no
503505801	rural	male	57	Junior high school	Waiting for employment	answer_right	answer_right	answer_right	answer_wrong	no	no	no	yes	unclear	no	no	yes	no	no	no	3	1	no
402401001	rural	male	35	Junior high school	Waiting for employment	answer_right	answer_right	answer_right	answer_right	no	no	no	yes	no	no	no	yes	no	no	no	4	1	no
205500305	urban	female	37	Senior high school	Waiting for employment	answer_wrong	answer_right	answer_right	answer_right	yes	yes	yes	no	no	no	no	yes	yes	no	yes	3	3	yes
402401901	rural	female	58	Primary school	Waiting for employment	answer_right	answer_right	answer_right	answer_wrong	no	no	no	yes	no	no	no	yes	yes	no	no	3	1	no
302305801	urban	female	31	Junior high school	Waiting for employment	answer_right	answer_wrong	answer_wrong	answer_wrong	yes	yes	no	yes	no	no	yes	yes	yes	yes	no	1	3	yes
403405301	rural	male	47	Senior high school	Waiting for employment	answer_right	answer_right	answer_right	answer_right	no	no	no	yes	no	yes	yes	yes	no	no	yes	4	1	yes
102102402	urban	female	26	3-year college graduate or higher	Waiting for employment	answer_right	answer_wrong	answer_right	answer_right	yes	yes	no	yes	no	yes	no	yes	yes	no	no	3	3	yes
302303101	urban	male	46	Primary school	Waiting for employment	answer_right	answer_wrong	answer_wrong	answer_wrong	yes	yes	no	yes	yes	no	yes	yes	no	yes	no	1	3	no
402104201	rural	male	53	Junior high school	Waiting for employment	answer_right	answer_right	answer_wrong	answer_right	yes	yes	yes	yes	no	no	yes	yes	yes	yes	yes	3	4	yes
603501302	rural	female	23	3-year college graduate or higher	Waiting for employment	answer_right	answer_right	answer_right	answer_wrong	yes	no	yes	yes	unclear	yes	yes	yes	yes	no	no	3	3	no
402500601	rural	female	72	Illiterate	Waiting for employment	answer_right	answer_wrong	answer_right	answer_right	yes	yes	no	yes	yes	no	yes	yes	yes	yes	no	3	3	no
402502501	rural	female	69	Illiterate	Waiting for employment	answer_right	answer_right	answer_right	answer_right	yes	no	no	yes	yes	no	no	yes	yes	yes	no	4	2	no
405104101	rural	female	35	Illiterate	Waiting for employment	answer_right	answer_wrong	answer_wrong	answer_wrong	no	no	no	yes	yes	yes	no	yes	yes	no	no	1	1	no
402401002	rural	female	37	Primary school	Waiting for employment	answer_right	answer_right	answer_right	answer_wrong	no	no	no	yes	no	yes	no	no	no	yes	no	3	1	no
303102401	urban	female	43	Senior high school	Waiting for employment	answer_right	answer_right	answer_right	answer_wrong	yes	yes	yes	no	no	no	no	yes	no	yes	no	3	3	no
402301102	rural	female	49	Senior high school	Waiting for employment	answer_right	answer_right	answer_right	answer_right	yes	yes	no	yes	yes	yes	no	no	no	yes	no	4	3	no
402201503	rural	male	64	Primary school	Waiting for employment	answer_right	answer_wrong	answer_right	answer_wrong	no	no	no	yes	yes	yes	no	no	no	yes	yes	2	1	no
504206501	rural	female	47	Junior high school	Waiting for employment	answer_right	answer_right	answer_right	answer_wrong	yes	yes	no	yes	no	no	yes	yes	no	yes	no	3	3	yes
501206101	rural	male	27	Senior high school	Waiting for employment	answer_right	answer_wrong	answer_wrong	answer_right	no	no	no	no	no	no	no	no	yes	no	no	2	0	yes
402202901	rural	female	32	Junior high school	Waiting for employment	answer_right	answer_right	answer_right	answer_wrong	yes	yes	yes	yes	no	yes	no	yes	yes	no	no	3	4	yes
202302801	urban	female	48	Senior high school	Waiting for employment	answer_right	answer_wrong	answer_right	answer_wrong	no	no	yes	yes	yes	yes	yes	yes	yes	yes	no	2	2	no
402300401	rural	male	37	Junior high school	Waiting for employment	answer_wrong		answer_wrong	answer_wrong	no	no	yes	yes	unclear	yes	no	yes	yes	yes	no		2	no
601501004	rural	male	49	Senior high school	Waiting for employment	answer_right	answer_right	answer_right	answer_right	no	no	yes	yes	no	yes	no	no	yes	no	no	4	2	no
305501801	urban	female	30	Junior high school	Waiting for employment	answer_right	answer_wrong	answer_right	answer_right	no	no	no	yes	yes	no	no	no	yes	yes	no	3	1	no
305200601	urban	male	58	Junior high school	Waiting for employment	answer_right	answer_wrong	answer_right	answer_wrong	no	no	yes	yes	no	no	yes	yes	no	yes	no	2	2	no
102102102	urban	female	31	Primary school	Waiting for employment	answer_right	answer_right	answer_right	answer_right	yes	yes	yes	yes	yes	yes	no	yes	yes	yes	no	4	4	no
303102703	urban	female	28	3-year college graduate or higher	Waiting for employment	answer_right	answer_wrong	answer_right	answer_wrong	yes	yes	yes	yes	yes	yes	no	yes	yes	yes	no	2	4	no
505101801	rural	female	31	Senior high school	Waiting for employment	answer_right	answer_wrong	answer_right	answer_wrong	no	no	no	no	no	no	no	yes	no	yes	no	2	0	yes
403205701	rural	female	27	3-year college graduate or higher	Waiting for employment	answer_right	answer_right	answer_right	answer_wrong	yes	yes	yes	yes	yes	yes	no	yes	yes	no	no	3	4	no
505406301	rural	male	31	Senior high school	Waiting for employment	answer_right	answer_right	answer_right	answer_right	no	no	yes	yes	yes	yes	no	yes	yes	no	no	4	2	yes
505404101	rural	female	49	Senior high school	Waiting for employment	answer_right	answer_right	answer_right	answer_wrong	yes	yes	yes	yes	unclear	yes	no	yes	yes	no	no	3	4	no
204101601	urban	female	47	Junior high school	Waiting for employment	answer_wrong	answer_wrong	answer_right	answer_wrong	yes	yes	no	yes	no	no	no	yes	yes	no	no	1	3	yes
402203402	rural	female	32	Junior high school	Waiting for employment	answer_right	answer_right	answer_right	answer_wrong	yes	yes	no	yes	no	no	no	yes	yes	no	no	3	3	no
503400301	rural	male	21	Senior high school	Waiting for employment	answer_right	answer_right	answer_right	answer_wrong	no	no	no	yes	yes	no	no	yes	yes	no	no	3	1	yes
602503301	rural	female	43	Junior high school	Waiting for employment	answer_right	answer_right	answer_right	answer_right	no	no	no	yes	no	no	no	no	yes	yes	yes	4	1	no
405403301	rural	female	36	Junior high school	Waiting for employment	answer_right	answer_right	answer_right	answer_wrong	yes	yes	yes	yes	yes	yes	no	yes	yes	yes	no	3	4	yes
204203401	urban	female	44	Senior high school	Waiting for employment	answer_right	answer_wrong	answer_right	answer_wrong	yes	no	yes	yes	unclear	yes	yes	yes	yes	yes	no	2	3	no
501506501	rural	female	22	Senior high school	Waiting for employment	answer_right	answer_wrong	answer_wrong	answer_right	yes	yes	yes	yes	no	no	no	no	no	yes	no	2	4	yes
102100502	urban	female	69	Junior high school	Waiting for employment	answer_right	answer_wrong	answer_right	answer_wrong	yes	yes	yes	yes	yes	yes	no	no	no	yes	no	2	4	no
405104701	rural	female	21	Senior high school	Waiting for employment	answer_right	answer_wrong	answer_right	answer_wrong	no	yes	yes	yes	yes	yes	no	yes	no	yes	no	2	3	no
303304202	urban	male	53	Junior high school	Waiting for employment	answer_right	answer_right	answer_right	answer_wrong	no	no	yes	yes	no	yes	no	yes	yes	yes	no	3	2	yes
302405401	urban	female	46	Senior high school	Waiting for employment	answer_right	answer_wrong	answer_right	answer_wrong	yes	no	no	yes	no	no	no	yes	no	yes	no	2	2	no
203201504	urban	female	44	Junior high school	Waiting for employment	answer_right	answer_right	answer_right	answer_wrong	yes	yes	yes	yes	no	yes	no	yes	yes	no	no	3	4	yes
605402401	rural	female	59	Primary school	Waiting for employment	answer_right	answer_wrong	answer_right	answer_right	yes	yes	no	yes	no	no	no	yes	yes	yes	no	3	3	no
401500302	rural	male	28	Senior high school	Waiting for employment	answer_right	answer_wrong	answer_right	answer_right	yes	no	yes	yes	no	yes	no	yes	yes	yes	no	3	3	yes
503501501	rural	female	25	Senior high school	Waiting for employment	answer_right	answer_wrong	answer_right	answer_right	yes	yes	no	yes	no	yes	no	yes	yes	yes	no	3	3	yes
503501601	rural	female	26	Senior high school	Waiting for employment	answer_right	answer_wrong	answer_right	answer_right	yes	yes	yes	yes	no	yes	yes	yes	yes	no	no	3	4	no
405106801	rural	male	22	Junior high school	Waiting for employment	answer_right	answer_right	answer_right	answer_wrong	no	no	no	yes	yes	no	no	yes	no	no	no	3	1	no
405105401	rural	male	20	Senior high school	Waiting for employment	answer_right	answer_right	answer_right	answer_right	yes	yes	no	yes	unclear	yes	no	yes	yes	no	yes	4	3	yes
402503603	rural	female	41	Junior high school	Waiting for employment	answer_right	answer_right	answer_right	answer_wrong	yes	yes	yes	yes	no	yes	yes	yes	yes	yes	no	3	4	no
403503201	rural	female	52	Junior high school	Waiting for employment	answer_right	answer_right	answer_right	answer_wrong	no	no	no	yes	no	no	no	yes	no	no	no	3	1	yes
405105101	rural	female	22	Junior high school	Waiting for employment	answer_right	answer_wrong	answer_right	answer_right	yes	no	yes	yes	no	no	no	yes	yes	yes	yes	3	3	yes
501206201	rural	male	28	Senior high school	Waiting for employment	answer_right	answer_wrong	answer_right	answer_right	no	no	yes	no	no	no	no	no	yes	yes	yes	3	1	yes
503303401	rural	female	27	3-year college graduate or higher	Waiting for employment	answer_right	answer_right	answer_wrong	answer_right	yes	yes	yes	yes	yes	no	no	yes	yes	yes	no	3	4	no
402401301	rural	female	42	Junior high school	Waiting for employment	answer_wrong	answer_wrong	answer_right	answer_right	no	yes	yes	yes	no	yes	no	yes	yes	yes	no	2	3	no
505501501	rural	female	31	3-year college graduate or higher	Waiting for employment	answer_right	answer_right	answer_right	answer_right	no	no	yes	yes	unclear	yes	no	yes	yes	no	no	4	2	yes
502508801	rural	female	23	Senior high school	Waiting for employment	answer_right	answer_right	answer_right	answer_right	yes	yes	no	yes	yes	no	no	yes	yes	no	no	4	3	yes
204202401	urban	female	33	Junior high school	Waiting for employment	answer_right	answer_wrong	answer_right	answer_right	yes	yes	yes	yes	no	no	no	yes	no	no	no	3	4	no
305300301	urban	male	25	3-year college graduate or higher	Waiting for employment	answer_right	answer_right	answer_right	answer_right	no	no	no	yes	unclear	yes	yes	yes	yes	yes	no	4	1	yes
301301901	urban	male	25	Senior high school	Waiting for employment	answer_right	answer_right	answer_right	answer_wrong	no	no	no	yes	yes	no	no	yes	no	yes	no	3	1	no
502403601	rural	female	51	Junior high school	Waiting for employment	answer_right	answer_wrong	answer_right	answer_right	yes	yes	no	no	unclear	no	no	yes	yes	yes	no	3	2	yes
301203602	urban	male	37	Junior high school	Waiting for employment	answer_right	answer_right	answer_right	answer_right	no	no	no	yes	unclear	yes	no	yes	yes	yes	no	4	1	no
302304501	urban	male	29	3-year college graduate or higher	Waiting for employment	answer_wrong	answer_right	answer_right	answer_wrong	no	yes	no	yes	unclear	no	no	yes	no	yes	no	2	2	no
403501101	rural	female	46	Senior high school	Waiting for employment	answer_right	answer_right	answer_right	answer_right	no	no	yes	yes	no	no	no	yes	no	yes	no	4	2	no
305201702	urban	male	20	Junior high school	Waiting for employment	answer_right	answer_wrong	answer_right	answer_wrong	no	no	no	yes	no	yes	yes	yes	yes	yes	yes	2	1	no
305201701	urban	female	21	Junior high school	Waiting for employment	answer_right	answer_wrong	answer_right	answer_wrong	no	no	no	yes	unclear	yes	yes	yes	yes	yes	yes	2	1	no
402102604	rural	female	25	Junior high school	Waiting for employment	answer_right	answer_right	answer_right	answer_wrong	no	no	no	yes	no	no	no	yes	yes	yes	no	3	1	no
605403201	rural	female	75	Illiterate	Waiting for employment	answer_right	answer_wrong	answer_right	answer_right	no	no	no	yes	unclear	no	no	yes	yes	yes	yes	3	1	no
102104401	urban	male	43	Junior high school	Waiting for employment	answer_right		answer_wrong	answer_right	yes	yes	no	no	unclear	yes	yes	no	no	yes	no		2	yes
504400303	rural	female	42	Junior high school	Waiting for employment	answer_right	answer_right	answer_right	answer_wrong	yes	no	yes	yes	yes	yes	no	yes	yes	yes	no	3	3	yes
504105001	rural	female	47	Junior high school	Waiting for employment	answer_right	answer_right	answer_right	answer_right	yes	yes	no	yes	unclear	no	yes	yes	yes	no	no	4	3	no
504207601	rural	female	34	3-year college graduate or higher	Waiting for employment	answer_right	answer_wrong	answer_right	answer_wrong	yes	yes	yes	yes	unclear	yes	no	yes	yes	no	no	2	4	yes
601301002	rural	female	49	Junior high school	Waiting for employment	answer_right	answer_wrong	answer_right	answer_right	no	no	no	no	yes	yes	no	yes	yes	yes	no	3	0	no
103405001	urban	female	25	3-year college graduate or higher	Waiting for employment	answer_right	answer_right	answer_right	answer_wrong	no	no	yes	yes	no	yes	yes	yes	yes	yes	no	3	2	yes
602500104	rural	female	51	Junior high school	Waiting for employment	answer_right	answer_right	answer_right	answer_right	no	no	no	yes	no	no	no	no	yes	no	no	4	1	yes
602402001	rural	male	60	Junior high school	Waiting for employment	answer_right	answer_right	answer_right	answer_right	no	no	yes	no	no	no	no	yes	yes	no	yes	4	1	yes
602402701	rural	female	60	Junior high school	Waiting for employment	answer_right	answer_right	answer_right	answer_right	no	no	yes	no	no	no	no	yes	no	no	yes	4	1	yes
201302402	urban	male	50	Junior high school	Waiting for employment	answer_right	answer_wrong	answer_wrong	answer_wrong	no	no	yes	yes	no	no	no	no	yes	no	no	1	2	yes
103401601	urban	male	24	3-year college graduate or higher	Waiting for employment	answer_right	answer_right	answer_right	answer_wrong	no	no	no	no	no	no	no	yes	yes	no	no	3	0	yes
105305868	urban	male	29	3-year college graduate or higher	Waiting for employment	answer_right	answer_wrong	answer_right	answer_right	yes	yes	no	no	no	no	no	no	yes	yes	no	3	2	yes
602500301	rural	female	44	Illiterate	Waiting for employment	answer_wrong	answer_right	answer_right	answer_right	no	no	no	yes	no	no	yes	yes	yes	yes	no	3	1	no
205402001	urban	female	66	Junior high school	Waiting for employment	answer_right	answer_right	answer_wrong	answer_right	no	no	no	no	no	yes	no	yes	no	yes	yes	3	0	yes
201203002	urban	female	58	Junior high school	Waiting for employment	answer_right	answer_right	answer_right	answer_wrong	no	yes	yes	yes	no	yes	no	no	no	yes	no	3	3	no
401402901	rural	male	27	3-year college graduate or higher	Waiting for employment	answer_right	answer_right	answer_right	answer_right	no	no	no	no	no	yes	no	yes	yes	no	no	4	0	no
202200103	urban	male	21	Senior high school	Waiting for employment	answer_right	answer_wrong	answer_right	answer_right	yes	yes	yes	no	no	no	no	yes	yes	yes	no	3	3	no
201302701	urban	female	38	Senior high school	Waiting for employment	answer_right	answer_wrong	answer_right	answer_right	no	no	yes	no	no	no	no	no	yes	yes	no	3	1	yes
205301203	urban	female	30	3-year college graduate or higher	Waiting for employment	answer_right	answer_right	answer_right	answer_wrong	yes	yes	yes	yes	no	no	no	yes	yes	yes	no	3	4	yes
302308101	urban	male	34	Junior high school	Waiting for employment	answer_right	answer_wrong	answer_right	answer_wrong	yes	yes	no	yes	yes	no	no	no	yes	yes	no	2	3	yes
504302901	rural	female	46	Junior high school	Waiting for employment	answer_right	answer_right	answer_right	answer_wrong	no	yes	no	yes	yes	no	no	no	yes	no	no	3	2	yes
405400601	rural	male	27	Senior high school	Waiting for employment	answer_right	answer_right	answer_right	answer_right	no	no	no	yes	no	yes	no	yes	yes	yes	no	4	1	no
205502103	urban	female	45	Senior high school	Waiting for employment	answer_right	answer_wrong	answer_right	answer_wrong	no	no	no	no	no	no	no	yes	yes	yes	yes	2	0	no
305200201	urban	female	63	Primary school	Waiting for employment	answer_right	answer_right	answer_right	answer_right	no	yes	no	no	no	yes	no	yes	yes	no	no	4	1	yes
303205201	urban	female	37	3-year college graduate or higher	Waiting for employment	answer_right	answer_right	answer_right	answer_wrong	no	no	yes	no	no	yes	no	no	yes	no	no	3	1	no
605500501	rural	female	74	Primary school	Waiting for employment	answer_right	answer_right	answer_wrong	answer_right	no	no	no	no	yes	no	no	yes	yes	yes	yes	3	0	no
402504801	rural	male	72	Primary school	Waiting for employment	answer_right	answer_right	answer_right	answer_right	no	no	no	yes	yes	no	no	yes	yes	yes	no	4	1	no
302100401	urban	male	30	3-year college graduate or higher	Waiting for employment	answer_right	answer_right	answer_right	answer_wrong	yes	yes	no	yes	no	no	no	yes	yes	yes	no	3	3	no
301203802	urban	female	57	Senior high school	Waiting for employment	answer_right	answer_right	answer_right	answer_right	no	no	yes	yes	no	yes	no	yes	yes	no	no	4	2	no
202302403	urban	male	53	Senior high school	Waiting for employment	answer_right	answer_wrong	answer_right	answer_wrong	yes	yes	no	yes	no	no	no	yes	no	yes	no	2	3	no
102306301	urban	male	45	Senior high school	Waiting for employment	answer_right	answer_right	answer_wrong	answer_right	yes	yes	yes	yes	no	yes	no	yes	yes	yes	no	3	4	no
304202103	urban	female	44	Senior high school	Waiting for employment	answer_right	answer_wrong	answer_right	answer_wrong	no	no	no	yes	no	no	no	yes	no	no	no	2	1	yes
104403702	urban	female	27	3-year college graduate or higher	Waiting for employment	answer_right	answer_right	answer_right	answer_wrong	yes	yes	yes	yes	no	yes	no	yes	yes	no	no	3	4	yes
303202101	urban	female	49	Senior high school	Waiting for employment	answer_right	answer_right	answer_right	answer_wrong	yes	yes	yes	no	no	yes	no	yes	no	yes	no	3	3	no
101404001	urban	male	38	3-year college graduate or higher	Waiting for employment	answer_right	answer_right	answer_right	answer_wrong	yes	yes	yes	yes	no	yes	no	yes	yes	no	no	3	4	no
403201801	rural	female	44	Junior high school	Waiting for employment	answer_right	answer_wrong	answer_right	answer_right	yes	yes	no	yes	no	no	no	yes	yes	yes	no	3	3	yes
403201802	rural	male	42	Junior high school	Waiting for employment	answer_right	answer_wrong	answer_right	answer_right	yes	yes	no	yes	no	no	no	yes	yes	yes	no	3	3	yes
305200401	urban	female	31	Senior high school	Waiting for employment	answer_right	answer_wrong	answer_wrong	answer_wrong	yes	no	yes	yes	no	yes	yes	yes	yes	no	no	1	3	yes
601502401	rural	female	42	Junior high school	Waiting for employment	answer_right	answer_right	answer_right	answer_right	no	no	no	yes	no	yes	no	yes	no	yes	no	4	1	no
403403702	rural	female	80	Primary school	Waiting for employment	answer_right	answer_wrong	answer_right	answer_wrong	yes	yes	yes	yes	yes	no	no	yes	yes	yes	yes	2	4	yes
303400801	urban	female	38	Senior high school	Waiting for employment	answer_right		answer_wrong	answer_wrong	no	no	no	yes	yes	yes	no	yes	yes	no	no		1	yes
602403201	rural	male	61	Junior high school	Waiting for employment	answer_right	answer_right	answer_right	answer_right	no	yes	no	no	no	no	no	yes	yes	yes	yes	4	1	yes
504402201	rural	male	30	Senior high school	Waiting for employment	answer_right	answer_right	answer_right	answer_right	yes	yes	yes	yes	no	no	no	yes	yes	yes	no	4	4	yes
503103601	rural	female	31	Senior high school	Waiting for employment	answer_right	answer_right	answer_right	answer_wrong	no	no	yes	yes	yes	yes	no	yes	yes	no	no	3	2	yes
503401101	rural	female	28	Senior high school	Waiting for employment	answer_right	answer_right	answer_right	answer_wrong	yes	yes	yes	yes	no	no	no	yes	no	no	no	3	4	no
602400103	rural	female	50	Junior high school	Waiting for employment	answer_right	answer_right	answer_right	answer_right	no	no	yes	no	no	no	no	yes	yes	no	no	4	1	yes
102105401	urban	male	28	3-year college graduate or higher	Waiting for employment	answer_right	answer_wrong	answer_right	answer_right	no	yes	yes	yes	yes	yes	no	yes	no	no	no	3	3	no
402201801	rural	female	31	Senior high school	Waiting for employment	answer_right	answer_right	answer_right	answer_wrong	yes	yes	no	yes	no	yes	no	yes	yes	yes	no	3	3	yes
402400603	rural	male	61	Junior high school	Waiting for employment	answer_right		answer_right	answer_right	no	no	no	yes	yes	yes	no	no	yes	no	no		1	no
504503602	rural	male	43	Junior high school	Waiting for employment	answer_right	answer_wrong	answer_wrong	answer_right	yes	yes	no	yes	no	no	no	no	no	yes	no	2	3	yes
401105601	rural	female	49	Senior high school	Waiting for employment	answer_right	answer_right	answer_right	answer_wrong	no	no	yes	yes	no	no	no	yes	no	yes	no	3	2	yes
104101303	urban	male	47	Junior high school	Waiting for employment	answer_right	answer_wrong	answer_right	answer_right	yes	yes	no	yes	yes	no	no	yes	yes	yes	no	3	3	no
604506101	rural	male	26	Junior high school	Waiting for employment	answer_right	answer_right	answer_right	answer_wrong	no	no	no	yes	yes	yes	no	yes	no	no	no	3	1	yes
305203801	urban	female	46	Senior high school	Waiting for employment	answer_right	answer_right	answer_right	answer_right	yes	no	no	no	no	yes	no	yes	yes	yes	no	4	1	yes
301302501	urban	male	51	Junior high school	Waiting for employment	answer_right	answer_right	answer_right	answer_right	yes	yes	no	yes	no	yes	no	yes	yes	yes	no	4	3	no
303401401	urban	female	32	3-year college graduate or higher	Waiting for employment	answer_right	answer_right	answer_right	answer_wrong	yes	yes	yes	yes	no	yes	no	yes	yes	yes	no	3	4	no
302305601	urban	female	27	Junior high school	Waiting for employment	answer_right	answer_wrong	answer_right	answer_wrong	yes	yes	no	yes	yes	no	no	yes	yes	yes	no	2	3	yes
403200101	rural	male	39	Junior high school	Waiting for employment	answer_right	answer_wrong	answer_right	answer_right	yes	yes	no	yes	no	no	yes	yes	no	yes	no	3	3	yes
401500301	rural	female	29	Senior high school	Waiting for employment	answer_right	answer_wrong	answer_right	answer_right	no	no	yes	yes	no	yes	no	yes	yes	yes	no	3	2	yes
301105001	urban	female	45	Junior high school	Waiting for employment	answer_right	answer_right	answer_right	answer_wrong	no	no	no	yes	yes	yes	no	yes	yes	yes	no	3	1	no
503401702	rural	male	54	Senior high school	Waiting for employment	answer_right	answer_right	answer_right	answer_right	yes	yes	no	yes	yes	no	no	yes	yes	no	no	4	3	no
504206701	rural	female	26	3-year college graduate or higher	Waiting for employment	answer_right	answer_wrong	answer_right	answer_wrong	yes	yes	yes	yes	no	yes	no	yes	yes	no	no	2	4	yes
504208001	rural	male	35	3-year college graduate or higher	Waiting for employment	answer_right	answer_wrong	answer_right	answer_wrong	yes	yes	yes	yes	no	yes	no	yes	yes	no	no	2	4	yes
405101202	rural	female	31	Junior high school	Waiting for employment	answer_right	answer_wrong	answer_wrong	answer_right	yes	yes	no	no	no	no	no	yes	yes	yes	no	2	2	yes
303403201	urban	male	53	Senior high school	Waiting for employment	answer_right	answer_wrong	answer_right	answer_wrong	no	no	no	yes	no	yes	no	yes	yes	yes	no	2	1	no
504208401	rural	male	37	3-year college graduate or higher	Waiting for employment	answer_right	answer_wrong	answer_right	answer_wrong	yes	yes	yes	yes	no	yes	no	yes	yes	no	no	2	4	yes
401401601	rural	female	31	Senior high school	Waiting for employment	answer_right	answer_right	answer_right	answer_right	yes	yes	no	yes	yes	yes	no	yes	no	no	no	4	3	no
103305501	urban	male	76	Primary school	Waiting for employment	answer_right	answer_right	answer_right	answer_wrong	no	no	yes	yes	no	yes	no	yes	yes	yes	yes	3	2	no
302501401	urban	male	20	Senior high school	Waiting for employment	answer_wrong	answer_right	answer_right	answer_wrong	no	no	yes	yes	no	yes	no	yes	yes	yes	yes	2	2	no
405301901	rural	female	38	Junior high school	Waiting for employment	answer_right	answer_wrong	answer_right	answer_wrong	no	yes	yes	yes	yes	no	no	yes	yes	no	no	2	3	yes
303104901	urban	female	76	Illiterate	Waiting for employment	answer_right	answer_wrong	answer_right	answer_right	no	no	yes	yes	yes	no	no	yes	yes	yes	no	3	2	yes
601200103	rural	female	27	Senior high school	Waiting for employment	answer_right	answer_wrong	answer_right	answer_wrong	yes	yes	no	yes	no	yes	yes	no	no	yes	no	2	3	no
301203901	urban	male	57	3-year college graduate or higher	Waiting for employment	answer_right	answer_wrong	answer_wrong	answer_right	yes	yes	yes	yes	yes	yes	no	yes	no	yes	no	2	4	no
401503603	rural	male	52	Junior high school	Waiting for employment	answer_right	answer_right	answer_right	answer_right	yes	yes	yes	no	yes	no	no	yes	no	yes	no	4	3	no
504205201	rural	female	60	Primary school	Waiting for employment	answer_right	answer_wrong	answer_right	answer_wrong	no	no	no	yes	no	no	yes	yes	no	yes	no	2	1	yes
205202403	urban	female	42	Junior high school	Waiting for employment	answer_right	answer_wrong	answer_right	answer_wrong	yes	yes	yes	yes	yes	yes	no	yes	no	yes	no	2	4	yes
203502301	urban	male	51	Senior high school	Waiting for employment	answer_right	answer_right	answer_right	answer_right	yes	yes	yes	yes	no	no	no	yes	no	yes	no	4	4	no
401404001	rural	female	65	Junior high school	Waiting for employment	answer_right	answer_right	answer_right	answer_wrong	yes	yes	no	yes	yes	no	no	yes	yes	yes	no	3	3	yes
504205401	rural	female	62	Junior high school	Waiting for employment	answer_right	answer_wrong	answer_right	answer_wrong	no	no	yes	no	yes	yes	no	yes	yes	no	no	2	1	yes
504208201	rural	male	34	3-year college graduate or higher	Waiting for employment	answer_right	answer_wrong	answer_right	answer_wrong	yes	yes	no	yes	yes	yes	no	yes	yes	no	no	2	3	yes
405506001	rural	female	57	Junior high school	Waiting for employment	answer_right	answer_wrong	answer_wrong	answer_right	no	yes	no	no	yes	yes	no	yes	no	yes	no	2	1	no
405104401	rural	female	20	3-year college graduate or higher	Waiting for employment	answer_right	answer_right	answer_right	answer_wrong	no	yes	yes	yes	no	yes	yes	yes	yes	yes	no	3	3	no
101103102	urban	female	21	3-year college graduate or higher	Waiting for employment	answer_right	answer_right	answer_right	answer_wrong	yes	no	yes	yes	no	yes	yes	yes	yes	yes	yes	3	3	no
504100701	rural	male	21	3-year college graduate or higher	Waiting for employment	answer_right	answer_right	answer_right	answer_wrong	yes	yes	yes	yes	yes	yes	no	yes	yes	no	no	3	4	yes
103103602	urban	female	24	3-year college graduate or higher	Waiting for employment	answer_right	answer_wrong	answer_wrong	answer_right	no	no	no	yes	no	yes	no	yes	no	yes	yes	2	1	no
401502301	rural	male	41	Senior high school	Waiting for employment	answer_right	answer_wrong	answer_right	answer_wrong	yes	yes	yes	yes	no	no	no	yes	yes	yes	no	2	4	no
305501002	urban	female	55	Junior high school	Waiting for employment	answer_right	answer_right	answer_right	answer_right	no	no	no	yes	no	yes	no	yes	yes	yes	no	4	1	no
403505002	rural	female	49	Senior high school	Waiting for employment	answer_right	answer_right	answer_wrong	answer_wrong	no	no	no	no	yes	yes	yes	yes	yes	yes	no	2	0	no
403400701	rural	female	41	3-year college graduate or higher	Waiting for employment	answer_right	answer_wrong	answer_right	answer_wrong	yes	no	yes	yes	yes	yes	yes	yes	yes	yes	no	2	3	no
303200301	urban	male	55	Junior high school	Waiting for employment	answer_right	answer_right	answer_right	answer_wrong	no	no	yes	no	yes	yes	no	yes	yes	yes	no	3	1	no
605500804	rural	male	20	Senior high school	Waiting for employment	answer_right	answer_right	answer_wrong	answer_right	yes	yes	no	yes	yes	no	no	yes	yes	yes	no	3	3	yes
505407001	rural	male	42	Junior high school	Waiting for employment	answer_right	answer_wrong	answer_right	answer_wrong	yes	yes	yes	yes	yes	yes	no	yes	yes	no	no	2	4	no
303205901	urban	female	58	Senior high school	Waiting for employment	answer_right	answer_right	answer_right	answer_wrong	no	no	yes	no	yes	yes	yes	yes	yes	no	no	3	1	no
403404601	rural	female	24	Senior high school	Waiting for employment	answer_right	answer_right	answer_right	answer_wrong	no	no	yes	yes	no	yes	yes	yes	no	yes	no	3	2	no
405104801	rural	female	29	Senior high school	Waiting for employment	answer_right	answer_wrong	answer_right	answer_wrong	yes	yes	yes	yes	yes	no	no	yes	yes	yes	no	2	4	no
204202302	urban	female	55	Junior high school	Waiting for employment	answer_right	answer_right	answer_right	answer_right	yes	yes	no	yes	yes	yes	no	yes	no	yes	no	4	3	no
102301102	urban	female	23	3-year college graduate or higher	Waiting for employment	answer_right	answer_right	answer_right	answer_wrong	no	yes	no	yes	no	yes	no	yes	yes	yes	no	3	2	no
403202101	rural	female	33	Senior high school	Waiting for employment	answer_right	answer_wrong	answer_right	answer_wrong	yes	yes	yes	yes	yes	yes	yes	yes	yes	yes	no	2	4	no
301305001	urban	female	41	3-year college graduate or higher	Waiting for employment	answer_right	answer_right	answer_right	answer_wrong	yes	yes	no	yes	yes	yes	no	yes	no	yes	no	3	3	no
103101701	urban	female	29	3-year college graduate or higher	Waiting for employment	answer_right	answer_right	answer_right	answer_right	yes	yes	no	yes	yes	yes	yes	yes	yes	yes	no	4	3	no
105104073	urban	female	33	3-year college graduate or higher	Waiting for employment	answer_right	answer_right	answer_right	answer_wrong	yes	yes	yes	no	yes	yes	yes	yes	yes	yes	no	3	3	no
504205501	rural	male	33	Senior high school	Waiting for employment	answer_right	answer_right	answer_wrong	answer_wrong	yes	yes	yes	no	yes	yes	yes	yes	yes	yes	yes	2	3	no
202502201	urban	female	51	Junior high school	Waiting for employment	answer_right	answer_wrong	answer_right	answer_wrong	yes	yes	yes	yes	no	yes	yes	yes	yes	yes	no	2	4	no
205502101	urban	female	55	Senior high school	Waiting for employment	answer_wrong	answer_right	answer_wrong	answer_wrong	no	no	no	yes	unclear	no	no	yes	yes	yes	no	1	1	no
305200102	urban	male	23	Primary school	Waiting for employment	answer_right		answer_right	answer_wrong	yes	no	no	yes	no	no	no	no	no	no	no		2	yes
205201101	urban	male	80	Primary school	Waiting for employment	answer_right	answer_wrong	answer_wrong	answer_wrong	no	no	no	no	no	no	no	no	no	yes	yes	1	0	yes
402501304	rural	female	66	Primary school	Waiting for employment	answer_right	answer_wrong	answer_right	answer_right	yes	yes	no	yes	yes	no	no	yes	yes	yes	no	3	3	no
402200601	rural	female	56	Junior high school	Waiting for employment	answer_right	answer_right	answer_right	answer_wrong	yes	yes	no	yes	yes	no	no	yes	yes	no	no	3	3	no
204404703	urban	male	68	Primary school	Waiting for employment	answer_right	answer_right	answer_right	answer_wrong	no	no	no	no	yes	no	no	yes	yes	no	no	3	0	no
102303003	urban	female	34	Senior high school	Waiting for employment	answer_right	answer_wrong	answer_wrong	answer_wrong	yes	yes	no	yes	no	yes	no	yes	no	no	no	1	3	no
402102803	rural	female	42	Junior high school	Waiting for employment	answer_right	answer_wrong	answer_right	answer_wrong	yes	yes	no	yes	no	yes	no	no	no	no	no	2	3	no
501202601	rural	male	48	Junior high school	Waiting for employment	answer_right	answer_wrong	answer_right	answer_wrong	yes	no	yes	yes	no	no	no	yes	yes	no	no	2	3	no
402301702	rural	female	82	Illiterate	Waiting for employment	answer_right	answer_right	answer_right	answer_wrong	no	no	no	yes	no	yes	no	no	no	yes	yes	3	1	no
402501004	rural	male	33	Junior high school	Waiting for employment	answer_right	answer_wrong	answer_right	answer_wrong	no	yes	no	yes	no	yes	no	no	yes	yes	no	2	2	yes
503500301	rural	male	22	Senior high school	Waiting for employment	answer_right	answer_right	answer_wrong	answer_wrong	no	no	yes	yes	no	yes	no	no	no	yes	no	2	2	no
101105103	urban	male	48	Senior high school	Waiting for employment	answer_right	answer_wrong	answer_right	answer_wrong	no	no	no	yes	no	yes	no	yes	no	yes	yes	2	1	no
503302001	rural	male	39	Junior high school	Waiting for employment	answer_right	answer_right	answer_wrong	answer_wrong	yes	no	no	yes	yes	no	no	yes	no	no	no	2	2	no
305201802	urban	female	66	Primary school	Waiting for employment	answer_right		answer_right	answer_right	no	no	no	yes	no	no	no	no	no	no	no		1	no
304201204	urban	male	26	Senior high school	Waiting for employment	answer_wrong	answer_wrong	answer_right	answer_wrong	no	no	no	yes	no	no	no	yes	yes	yes	no	1	1	yes
101105201	urban	male	50	Junior high school	Waiting for employment	answer_right	answer_wrong	answer_right	answer_wrong	no	no	no	yes	yes	no	no	yes	no	no	yes	2	1	no
605401503	rural	female	23	Junior high school	Waiting for employment	answer_right	answer_right	answer_right	answer_right	yes	yes	no	yes	no	no	yes	yes	yes	yes	yes	4	3	no
403503401	rural	female	62	Junior high school	Waiting for employment	answer_wrong	answer_right	answer_right	answer_wrong	no	no	no	no	no	no	no	yes	no	yes	no	2	0	no
202201501	urban	male	23	3-year college graduate or higher	Waiting for employment	answer_right	answer_right	answer_wrong	answer_wrong	yes	yes	no	yes	unclear	no	no	no	yes	yes	no	2	3	no
305202401	urban	male	62	Junior high school	Waiting for employment	answer_right	answer_wrong	answer_wrong	answer_wrong	no	no	no	no	no	no	no	no	yes	yes	no	1	0	no
305202402	urban	female	63	Junior high school	Waiting for employment	answer_right	answer_wrong	answer_wrong	answer_wrong	no	no	no	no	no	no	no	no	yes	yes	no	1	0	no
504402401	rural	female	31	Senior high school	Waiting for employment	answer_right	answer_right	answer_right	answer_wrong	yes	yes	yes	yes	unclear	yes	no	yes	yes	yes	no	3	4	no
301203301	urban	female	39	Senior high school	Waiting for employment	answer_right	answer_right	answer_right	answer_wrong	yes	yes	yes	yes	unclear	no	no	yes	yes	no	no	3	4	yes
301203302	urban	male	48	Senior high school	Waiting for employment	answer_right	answer_right	answer_right	answer_wrong	yes	yes	yes	yes	unclear	no	no	yes	yes	no	no	3	4	yes
404300901	rural	male	26	3-year college graduate or higher	Waiting for employment	answer_right	answer_right	answer_right	answer_wrong	yes	yes	yes	yes	no	no	no	no	yes	yes	no	3	4	yes
404101401	rural	female	24	Junior high school	Waiting for employment	answer_right	answer_right	answer_right	answer_wrong	yes	yes	no	yes	no	no	no	yes	yes	no	no	3	3	yes
204201002	urban	female	21	Junior high school	Waiting for employment	answer_wrong	answer_right	answer_right	answer_right	yes	no	no	yes	yes	no	no	yes	yes	no	no	3	2	yes
504501001	rural	female	26	Senior high school	Waiting for employment	answer_right	answer_right	answer_right	answer_wrong	yes	yes	yes	yes	yes	no	no	yes	yes	no	no	3	4	yes
103103401	urban	male	24	3-year college graduate or higher	Waiting for employment	answer_right	answer_right	answer_right	answer_wrong	no	yes	yes	yes	no	yes	no	yes	no	yes	yes	3	3	yes
305102002	urban	female	26	3-year college graduate or higher	Waiting for employment	answer_right	answer_wrong	answer_right	answer_right	no	no	yes	yes	no	yes	no	yes	no	no	no	3	2	yes
302202301	urban	female	31	Senior high school	Waiting for employment	answer_right	answer_right	answer_right	answer_wrong	no	no	no	yes	no	yes	no	yes	yes	yes	no	3	1	no
602501406	rural	female	63	Junior high school	Waiting for employment	answer_right		answer_wrong	answer_right	no	no	no	yes	yes	no	yes	no	yes	no	no		1	yes
304202901	urban	male	62	Junior high school	Waiting for employment	answer_right	answer_wrong	answer_right	answer_wrong	no	no	no	yes	no	no	no	yes	yes	no	no	2	1	no
503102001	rural	male	25	Senior high school	Waiting for employment	answer_right	answer_right	answer_right	answer_right	no	no	no	no	unclear	no	no	yes	yes	no	no	4	0	no
405105001	rural	female	25	Senior high school	Waiting for employment	answer_right	answer_wrong	answer_right	answer_wrong	yes	no	yes	yes	no	no	no	yes	yes	yes	no	2	3	yes
401500103	rural	male	27	Senior high school	Waiting for employment	answer_right	answer_right	answer_right	answer_wrong	yes	yes	yes	yes	yes	no	no	yes	yes	no	no	3	4	yes
504401601	rural	male	23	3-year college graduate or higher	Waiting for employment	answer_right	answer_right	answer_right	answer_wrong	yes	yes	no	yes	no	yes	no	yes	yes	yes	no	3	3	no
403204802	rural	male	69	Primary school	Waiting for employment	answer_right	answer_wrong	answer_wrong	answer_wrong	no	no	no	no	yes	no	no	yes	no	yes	no	1	0	no
101101901	urban	male	53	Junior high school	Waiting for employment	answer_right	answer_wrong	answer_right	answer_right	no	no	yes	yes	no	no	no	yes	no	yes	no	3	2	no
201202302	urban	female	58	Senior high school	Waiting for employment	answer_right	answer_right	answer_right	answer_right	no	no	yes	yes	no	no	no	yes	yes	yes	no	4	2	no
504400601	rural	female	28	Junior high school	Waiting for employment	answer_right	answer_right	answer_right	answer_right	no	no	yes	yes	unclear	yes	no	yes	yes	no	no	4	2	yes
205200101	urban	male	27	3-year college graduate or higher	Waiting for employment	answer_right	answer_right	answer_wrong	answer_wrong	no	no	yes	yes	no	yes	no	yes	yes	yes	no	2	2	no
402302901	rural	female	52	Senior high school	Waiting for employment	answer_right	answer_right	answer_right	answer_wrong	no	no	no	yes	yes	yes	no	yes	yes	no	no	3	1	no
402202302	rural	female	48	Junior high school	Waiting for employment	answer_right	answer_wrong	answer_wrong	answer_wrong	no	no	no	yes	no	yes	no	no	yes	yes	no	1	1	no
205400103	urban	female	52	Senior high school	Waiting for employment	answer_right	answer_wrong	answer_right	answer_right	yes	yes	yes	yes	no	yes	no	yes	yes	yes	no	3	4	yes
503403001	rural	female	30	Senior high school	Waiting for employment	answer_right	answer_right	answer_right	answer_wrong	yes	yes	no	yes	no	yes	yes	yes	yes	yes	yes	3	3	no
405202801	rural	female	20	Senior high school	Waiting for employment	answer_wrong	answer_right	answer_wrong	answer_wrong	no	no	no	yes	no	yes	no	yes	no	no	yes	1	1	no
601300904	rural	female	49	Senior high school	Waiting for employment	answer_right	answer_right	answer_right	answer_right	no	no	no	no	unclear	yes	no	yes	yes	yes	no	4	0	yes
403206501	rural	female	77	Illiterate	Waiting for employment	answer_right	answer_right	answer_right	answer_right	no	no	no	no	yes	no	yes	yes	yes	yes	yes	4	0	no
401501602	rural	male	26	Junior high school	Waiting for employment	answer_right	answer_right	answer_right	answer_wrong	no	no	no	yes	unclear	yes	no	yes	yes	yes	no	3	1	no
204303101	urban	female	34	Junior high school	Waiting for employment	answer_wrong	answer_wrong	answer_right	answer_right	no	no	no	yes	unclear	no	no	yes	no	yes	no	2	1	yes
504104501	rural	male	48	Junior high school	Waiting for employment	answer_right	answer_right	answer_right	answer_right	yes	yes	no	yes	unclear	yes	yes	yes	yes	no	no	4	3	no
504403301	rural	female	47	Primary school	Waiting for employment	answer_wrong	answer_wrong	answer_wrong	answer_wrong	no	no	no	no	no	yes	no	yes	yes	no	no	0	0	yes
605301302	rural	female	61	Senior high school	Waiting for employment	answer_right	answer_right	answer_right	answer_wrong	no	no	yes	yes	no	no	no	yes	no	yes	no	3	2	yes
403305901	rural	male	29	Junior high school	Waiting for employment	answer_right		answer_right	answer_wrong	no	no	no	yes	unclear	no	no	yes	yes	no	no		1	yes
402202702	rural	female	56	Primary school	Waiting for employment	answer_right	answer_wrong	answer_right	answer_right	yes	yes	no	yes	no	yes	no	no	yes	yes	no	3	3	no
602201102	rural	female	57	Primary school	Waiting for employment	answer_right	answer_wrong	answer_right	answer_wrong	yes	yes	no	no	yes	no	no	no	no	no	no	2	2	no
505100301	rural	female	46	Junior high school	Waiting for employment	answer_right	answer_wrong	answer_right	answer_right	no	no	no	yes	yes	no	no	no	yes	no	yes	3	1	yes
605103301	rural	female	58	Junior high school	Waiting for employment	answer_right	answer_right	answer_wrong	answer_wrong	no	no	yes	yes	no	no	no	yes	no	no	yes	2	2	yes
203403101	urban	male	54	Junior high school	Waiting for employment	answer_right	answer_right	answer_wrong	answer_right	no	no	no	yes	no	no	no	no	no	no	no	3	1	no
605202101	rural	male	20	Senior high school	Waiting for employment	answer_right	answer_wrong	answer_right	answer_wrong	no	no	no	yes	no	no	no	no	no	yes	no	2	1	no
403204101	rural	female	41	Junior high school	Waiting for employment	answer_right	answer_right	answer_right	answer_wrong	no	no	no	yes	no	no	no	yes	no	no	no	3	1	no
205500702	urban	male	43	Senior high school	Waiting for employment	answer_right	answer_wrong	answer_right	answer_wrong	yes	yes	no	no	no	no	no	yes	yes	yes	no	2	2	no
205500601	urban	female	50	Junior high school	Waiting for employment	answer_wrong		answer_wrong	answer_right	no	no	yes	yes	no	no	no	no	yes	yes	no		2	no
604107601	rural	male	23	3-year college graduate or higher	Waiting for employment	answer_right	answer_right	answer_right	answer_wrong	yes	yes	no	yes	no	no	no	yes	yes	no	no	3	3	no
403205002	rural	female	48	Senior high school	Waiting for employment	answer_right	answer_wrong	answer_right	answer_right	no	no	no	yes	yes	yes	no	no	no	no	no	3	1	yes
605202102	rural	male	29	Senior high school	Waiting for employment	answer_right	answer_wrong	answer_right	answer_wrong	no	no	no	yes	no	no	no	no	no	yes	no	2	1	no
205200102	urban	female	52	Senior high school	Waiting for employment	answer_right	answer_right	answer_right	answer_right	no	no	yes	yes	no	no	no	yes	yes	yes	no	4	2	no
203400102	urban	female	36	Senior high school	Waiting for employment	answer_right	answer_right	answer_right	answer_right	yes	yes	no	yes	no	no	no	yes	yes	no	no	4	3	no
305100701	urban	female	74	Primary school	Waiting for employment	answer_right	answer_right	answer_wrong	answer_right	no	no	no	yes	yes	no	no	yes	yes	yes	yes	3	1	no
403300701	rural	male	27	Senior high school	Waiting for employment	answer_right	answer_wrong	answer_right	answer_wrong	yes	no	yes	yes	yes	no	no	yes	no	no	no	2	3	yes
205401402	urban	male	23	Senior high school	Waiting for employment	answer_right	answer_right	answer_wrong	answer_wrong	no	no	yes	yes	no	yes	no	yes	yes	yes	no	2	2	no
303200401	urban	male	44	Junior high school	Waiting for employment	answer_right	answer_wrong	answer_wrong	answer_wrong	no	no	no	no	yes	yes	no	yes	yes	no	no	1	0	yes
102403101	urban	female	75	Primary school	Waiting for employment	answer_right	answer_right	answer_right	answer_right	no	no	no	yes	no	yes	no	no	yes	no	no	4	1	no
604101101	rural	female	38	Junior high school	Waiting for employment	answer_right	answer_right	answer_right	answer_wrong	no	no	no	yes	no	no	no	yes	yes	no	no	3	1	yes
602403602	rural	female	60	Primary school	Waiting for employment	answer_right	answer_right	answer_right	answer_right	no	no	yes	no	no	no	no	yes	yes	no	yes	4	1	yes
302307001	urban	female	36	Junior high school	Waiting for employment	answer_right	answer_wrong	answer_wrong	answer_wrong	yes	yes	no	yes	yes	no	no	yes	yes	yes	no	1	3	yes
305501003	urban	female	29	3-year college graduate or higher	Waiting for employment	answer_right	answer_right	answer_wrong	answer_wrong	yes	yes	yes	yes	no	yes	yes	yes	yes	no	no	2	4	no
303101903	urban	female	47	Primary school	Waiting for employment	answer_right	answer_wrong	answer_right	answer_wrong	yes	yes	yes	no	yes	no	no	yes	yes	yes	no	2	3	yes
604500201	rural	female	55	Junior high school	Waiting for employment	answer_right	answer_wrong	answer_right	answer_wrong	yes	yes	no	yes	no	no	no	yes	yes	no	no	2	3	yes
504103101	rural	female	33	Junior high school	Waiting for employment	answer_right	answer_right	answer_right	answer_right	no	no	no	yes	yes	no	no	yes	yes	no	no	4	1	no
505503901	rural	female	23	Senior high school	Waiting for employment	answer_right	answer_right	answer_right	answer_wrong	yes	yes	no	yes	yes	no	no	no	yes	no	no	3	3	yes
301104701	urban	male	21	Senior high school	Waiting for employment	answer_right	answer_right	answer_right	answer_wrong	no	yes	no	yes	no	no	no	yes	yes	yes	no	3	2	no
302501001	urban	male	24	Senior high school	Waiting for employment	answer_wrong	answer_right	answer_wrong	answer_wrong	yes	yes	yes	yes	yes	no	no	yes	yes	yes	no	1	4	no
501308701	rural	female	21	Senior high school	Waiting for employment	answer_right	answer_right	answer_wrong	answer_wrong	no	no	no	yes	no	yes	no	yes	yes	yes	no	2	1	yes
203102701	urban	female	40	3-year college graduate or higher	Waiting for employment	answer_right	answer_wrong	answer_right	answer_wrong	no	no	yes	yes	no	yes	no	yes	yes	no	yes	2	2	yes
101102801	urban	female	33	Senior high school	Waiting for employment	answer_right	answer_right	answer_right	answer_wrong	no	no	yes	yes	no	yes	no	yes	yes	no	no	3	2	yes
202202804	urban	female	75	Illiterate	Waiting for employment	answer_right	answer_right	answer_wrong	answer_wrong	no	no	no	yes	no	yes	no	yes	no	yes	no	2	1	no
102401802	urban	male	64	Senior high school	Waiting for employment	answer_right	answer_wrong	answer_right	answer_right	no	no	yes	yes	yes	yes	no	yes	no	yes	yes	3	2	yes
504405001	rural	male	50	Junior high school	Waiting for employment	answer_right	answer_right	answer_right	answer_wrong	yes	yes	no	yes	no	yes	no	yes	yes	yes	no	3	3	no
302406401	urban	female	53	Junior high school	Waiting for employment	answer_right	answer_right	answer_right	answer_wrong	yes	yes	no	yes	yes	yes	no	yes	yes	no	no	3	3	yes
102500601	urban	female	26	Senior high school	Waiting for employment	answer_right	answer_wrong	answer_right	answer_right	yes	yes	no	yes	no	yes	no	no	yes	yes	no	3	3	yes
105300512	urban	female	31	Senior high school	Waiting for employment	answer_right	answer_right	answer_right	answer_right	yes	yes	no	yes	yes	yes	no	yes	yes	yes	no	4	3	no
103301701	urban	female	34	Senior high school	Waiting for employment	answer_right	answer_right	answer_right	answer_wrong	no	no	yes	yes	no	yes	yes	yes	no	yes	no	3	2	no
504400401	rural	female	55	Junior high school	Waiting for employment	answer_right	answer_right	answer_right	answer_right	no	no	no	yes	yes	no	yes	yes	yes	yes	no	4	1	no
105201220	urban	female	29	Senior high school	Waiting for employment	answer_right	answer_wrong	answer_right	answer_wrong	no	no	no	yes	no	yes	no	yes	no	yes	no	2	1	no
103305401	urban	male	78	Junior high school	Waiting for employment	answer_right	answer_right	answer_right	answer_wrong	no	no	yes	yes	no	yes	no	yes	yes	yes	no	3	2	no
101302202	urban	male	21	3-year college graduate or higher	Waiting for employment	answer_right	answer_wrong	answer_right	answer_right	no	no	yes	yes	no	yes	no	yes	yes	yes	no	3	2	no
601301503	rural	female	64	Primary school	Waiting for employment	answer_right		answer_wrong	answer_wrong	no	no	no	no	yes	yes	no	yes	yes	yes	yes		0	yes
305200502	urban	male	47	Senior high school	Waiting for employment	answer_right	answer_right	answer_right	answer_wrong	yes	no	no	yes	no	yes	no	no	yes	yes	no	3	2	no
504104901	rural	female	46	Senior high school	Waiting for employment	answer_right	answer_right	answer_right	answer_wrong	yes	yes	no	yes	no	yes	no	yes	yes	yes	no	3	3	no
203500302	urban	female	40	Senior high school	Waiting for employment	answer_right	answer_right	answer_right	answer_wrong	yes	yes	no	yes	no	yes	no	yes	yes	yes	no	3	3	yes
401403701	rural	female	60	Junior high school	Waiting for employment	answer_right	answer_right	answer_right	answer_wrong	no	no	yes	no	yes	yes	no	yes	no	yes	no	3	1	no
403203101	rural	female	48	Senior high school	Waiting for employment	answer_right	answer_wrong	answer_right	answer_right	yes	yes	no	yes	no	yes	no	yes	yes	yes	no	3	3	no
203201401	urban	female	61	Primary school	Waiting for employment	answer_right	answer_right	answer_right	answer_right	no	no	no	yes	yes	yes	no	yes	yes	yes	no	4	1	no
305503901	urban	female	43	3-year college graduate or higher	Waiting for employment	answer_right	answer_right	answer_right	answer_wrong	yes	no	yes	yes	no	yes	no	yes	yes	yes	no	3	3	no
403404401	rural	female	47	3-year college graduate or higher	Waiting for employment	answer_wrong	answer_right	answer_right	answer_wrong	yes	yes	yes	yes	no	yes	no	yes	yes	yes	no	2	4	yes
403404101	rural	female	53	Junior high school	Waiting for employment	answer_wrong	answer_right	answer_right	answer_wrong	yes	yes	yes	yes	yes	yes	no	yes	yes	yes	no	2	4	no
401105701	rural	female	48	Junior high school	Waiting for employment	answer_right	answer_wrong	answer_right	answer_wrong	no	no	yes	yes	yes	yes	no	yes	no	yes	no	2	2	yes
101301102	urban	female	28	Senior high school	Waiting for employment	answer_right	answer_wrong	answer_right	answer_right	no	no	yes	yes	no	yes	yes	yes	no	yes	no	3	2	no
103501901	urban	female	24	Senior high school	Waiting for employment	answer_right	answer_right	answer_wrong	answer_wrong	yes	yes	no	no	yes	yes	no	yes	yes	yes	no	2	2	no
304201901	urban	female	59	Senior high school	Waiting for employment	answer_right	answer_right	answer_right	answer_wrong	yes	yes	no	yes	no	yes	no	yes	yes	yes	no	3	3	yes
405101501	rural	female	32	Junior high school	Waiting for employment	answer_right	answer_wrong	answer_wrong	answer_right	yes	yes	no	yes	no	no	yes	yes	yes	yes	yes	2	3	no
105101836	urban	female	46	Senior high school	Waiting for employment	answer_right	answer_right	answer_right	answer_wrong	yes	yes	yes	yes	no	yes	no	yes	yes	yes	no	3	4	yes
105200102	urban	female	34	3-year college graduate or higher	Waiting for employment	answer_right	answer_right	answer_right	answer_wrong	yes	yes	yes	no	no	yes	yes	yes	yes	yes	no	3	3	no
504204201	rural	female	54	Senior high school	Waiting for employment	answer_right	answer_wrong	answer_wrong	answer_wrong	yes	yes	no	yes	yes	yes	yes	yes	yes	yes	yes	1	3	yes
605100903	rural	female	47	Senior high school	Waiting for employment	answer_right	answer_right	answer_right	answer_wrong	yes	yes	no	yes	yes	yes	yes	yes	yes	yes	no	3	3	yes
403405401	rural	male	48	3-year college graduate or higher	Waiting for employment	answer_wrong	answer_wrong	answer_right	answer_wrong	no	no	yes	yes	yes	yes	yes	yes	no	yes	no	1	2	no
102402304	urban	female	75	Junior high school	Waiting for employment	answer_right	answer_right	answer_right	answer_wrong	no	no	no	yes	yes	yes	yes	yes	yes	yes	no	3	1	no
102503001	urban	female	75	Junior high school	Waiting for employment	answer_right	answer_right	answer_right	answer_wrong	no	no	no	yes	yes	yes	yes	yes	yes	yes	no	3	1	no
204302701	urban	female	34	Junior high school	Waiting for employment	answer_right	answer_right	answer_right	answer_right	yes	yes	no	yes	unclear	no	yes	yes	no	yes	no	4	3	no
104100504	urban	female	65	Illiterate	Waiting for employment	answer_right	answer_wrong	answer_wrong	answer_wrong	no	no	no	no	yes	no	no	yes	yes	no	no	1	0	yes
104100501	urban	male	62	Primary school	Waiting for employment	answer_right	answer_wrong	answer_wrong	answer_wrong	no	no	no	no	yes	no	no	yes	no	no	no	1	0	yes
305100303	urban	male	53	Primary school	Waiting for employment	answer_right	answer_wrong	answer_right	answer_right	no	no	no	no	no	no	no	yes	no	no	no	3	0	yes
602202503	rural	female	37	Primary school	Waiting for employment	answer_right	answer_right	answer_right	answer_wrong	no	yes	no	yes	yes	no	no	yes	yes	no	no	3	2	yes
602202802	rural	female	55	Junior high school	Waiting for employment	answer_right	answer_wrong	answer_right	answer_right	no	no	no	yes	yes	no	no	no	yes	no	no	3	1	no
203103602	urban	female	25	3-year college graduate or higher	Waiting for employment	answer_right	answer_wrong	answer_wrong	answer_wrong	no	no	yes	yes	yes	no	yes	yes	yes	no	no	1	2	yes
502205901	rural	male	35	Senior high school	Waiting for employment	answer_right	answer_right	answer_right	answer_wrong	no	no	no	yes	yes	no	yes	yes	no	no	no	3	1	no
602202002	rural	female	61	Junior high school	Waiting for employment	answer_right	answer_wrong	answer_wrong	answer_wrong	no	no	no	no	unclear	no	no	no	yes	no	no	1	0	no
402503802	rural	female	59	Senior high school	Waiting for employment	answer_right	answer_right	answer_right	answer_wrong	no	no	no	yes	no	yes	no	yes	yes	yes	no	3	1	no
602201201	rural	male	58	Primary school	Waiting for employment	answer_wrong	answer_wrong	answer_wrong	answer_right	no	no	no	yes	no	no	no	no	yes	no	no	1	1	no
601300503	rural	female	46	Junior high school	Waiting for employment	answer_right	answer_right	answer_wrong	answer_wrong	no	no	no	yes	unclear	no	yes	no	no	no	no	2	1	no
601501901	rural	male	65	Primary school	Waiting for employment	answer_right	answer_wrong	answer_right	answer_wrong	no	no	no	no	yes	no	no	yes	no	no	yes	2	0	no
602202102	rural	female	55	Junior high school	Waiting for employment	answer_right	answer_right	answer_right	answer_right	no	no	no	no	no	yes	no	no	yes	no	yes	4	0	no
205202401	urban	male	46	Junior high school	Waiting for employment	answer_right	answer_right	answer_right	answer_wrong	no	no	yes	yes	no	no	no	yes	yes	yes	no	3	2	yes
103302702	urban	female	60	Illiterate	Waiting for employment	answer_right	answer_wrong	answer_right	answer_wrong	no	no	no	yes	yes	no	yes	no	no	no	yes	2	1	yes
602200602	rural	female	55	Junior high school	Waiting for employment	answer_wrong	answer_wrong	answer_right	answer_right	no	yes	no	no	yes	no	no	yes	no	no	no	2	1	yes
504300601	rural	female	54	Junior high school	Waiting for employment	answer_right	answer_wrong	answer_right	answer_wrong	yes	yes	no	yes	yes	yes	yes	yes	yes	yes	no	2	3	no
504507501	rural	female	66	Primary school	Waiting for employment	answer_right	answer_right	answer_right	answer_wrong	yes	no	no	no	yes	yes	yes	yes	yes	yes	yes	3	1	yes
402400304	rural	female	50	Junior high school	Waiting for employment	answer_right	answer_right	answer_right	answer_right	no	no	no	yes	yes	yes	no	no	no	yes	no	4	1	no
202103001	urban	female	26	Senior high school	Waiting for employment	answer_right	answer_right	answer_wrong	answer_right	yes	yes	no	yes	no	no	no	yes	yes	yes	no	3	3	no
405507501	rural	female	61	Primary school	Waiting for employment	answer_right	answer_wrong	answer_right	answer_right	no	no	no	yes	no	no	no	yes	yes	yes	yes	3	1	no
402201601	rural	female	41	Junior high school	Waiting for employment	answer_right	answer_right	answer_right	answer_wrong	yes	yes	no	yes	no	no	no	yes	yes	yes	no	3	3	no
305200303	urban	female	61	Junior high school	Waiting for employment	answer_right	answer_wrong	answer_right	answer_wrong	no	no	no	yes	no	no	no	no	yes	yes	no	2	1	yes
405505201	rural	male	57	Junior high school	Waiting for employment	answer_wrong	answer_right	answer_right	answer_right	no	no	no	yes	yes	no	no	yes	no	no	no	3	1	no
505102001	rural	female	31	Junior high school	Waiting for employment	answer_right	answer_right	answer_right	answer_wrong	yes	yes	no	yes	yes	yes	no	yes	yes	yes	no	3	3	yes
602201703	rural	male	27	Junior high school	Waiting for employment	answer_right	answer_wrong	answer_wrong	answer_wrong	yes	yes	no	yes	no	no	no	yes	yes	no	no	1	3	yes
104303901	urban	female	24	3-year college graduate or higher	Waiting for employment	answer_wrong	answer_wrong	answer_wrong	answer_right	no	no	yes	no	no	yes	no	yes	yes	yes	no	1	1	no
402404404	rural	female	51	Senior high school	Waiting for employment	answer_right	answer_wrong	answer_right	answer_wrong	yes	no	no	yes	yes	no	no	yes	no	yes	yes	2	2	no
505407601	rural	male	38	Junior high school	Waiting for employment	answer_right	answer_right	answer_right	answer_wrong	no	no	no	yes	yes	yes	yes	yes	yes	yes	no	3	1	yes
503501602	rural	female	48	Primary school	Waiting for employment	answer_wrong	answer_wrong	answer_right	answer_wrong	no	no	yes	yes	no	yes	yes	yes	no	no	no	1	2	yes
305203501	urban	male	57	Junior high school	Waiting for employment	answer_right	answer_wrong	answer_right	answer_wrong	no	no	yes	no	no	no	no	no	yes	yes	no	2	1	no
305104701	urban	male	47	3-year college graduate or higher	Waiting for employment	answer_right	answer_right	answer_right	answer_wrong	yes	yes	yes	yes	no	yes	no	yes	yes	no	no	3	4	yes
604500801	rural	female	59	Junior high school	Waiting for employment	answer_right	answer_right	answer_right	answer_wrong	no	no	no	yes	no	yes	no	yes	no	no	no	3	1	no
105103871	urban	female	33	3-year college graduate or higher	Waiting for employment	answer_right	answer_right	answer_right	answer_right	no	yes	yes	yes	unclear	no	no	yes	yes	yes	no	4	3	yes
204303501	urban	female	54	Senior high school	Waiting for employment	answer_right	answer_right	answer_right	answer_wrong	no	yes	yes	yes	unclear	no	no	yes	yes	no	no	3	3	yes
305101502	urban	female	32	3-year college graduate or higher	Waiting for employment	answer_right	answer_right	answer_right	answer_wrong	yes	yes	yes	no	no	yes	no	yes	no	yes	no	3	3	no
504500701	rural	male	27	Senior high school	Waiting for employment	answer_right	answer_right	answer_right	answer_right	yes	yes	no	yes	yes	no	no	yes	yes	no	no	4	3	no
203103803	urban	male	42	Junior high school	Waiting for employment	answer_wrong	answer_wrong	answer_right	answer_wrong	yes	yes	yes	yes	no	yes	yes	yes	no	no	no	1	4	yes
205201004	urban	female	72	Primary school	Waiting for employment	answer_right	answer_wrong	answer_wrong	answer_wrong	no	no	no	yes	no	no	no	no	no	yes	yes	1	1	yes
304201802	urban	female	31	Junior high school	Waiting for employment	answer_right	answer_right	answer_wrong	answer_wrong	no	no	yes	yes	no	no	no	yes	yes	no	no	2	2	yes
205400601	urban	female	50	Senior high school	Waiting for employment	answer_wrong	answer_right	answer_right	answer_wrong	no	no	yes	yes	no	no	no	yes	no	yes	no	2	2	yes
403204801	rural	female	64	Primary school	Waiting for employment	answer_right	answer_wrong	answer_wrong	answer_wrong	no	no	no	no	yes	no	no	yes	no	yes	no	1	0	no
504503201	rural	male	33	Junior high school	Waiting for employment	answer_right	answer_right	answer_right	answer_wrong	yes	yes	no	yes	no	no	no	yes	yes	no	no	3	3	yes
201202202	urban	female	59	Senior high school	Waiting for employment	answer_right		answer_right	answer_wrong	yes	yes	yes	yes	no	no	yes	yes	yes	yes	yes		4	yes
405501402	rural	female	25	Senior high school	Waiting for employment	answer_right	answer_right	answer_right	answer_wrong	no	yes	yes	yes	yes	no	no	yes	yes	no	no	3	3	no
405103401	rural	female	45	Illiterate	Waiting for employment	answer_right	answer_right	answer_right	answer_wrong	no	no	no	yes	unclear	yes	no	yes	no	yes	yes	3	1	yes
504401801	rural	male	19	Junior high school	Waiting for employment	answer_right	answer_right	answer_right	answer_right	yes	yes	no	no	unclear	yes	no	yes	yes	no	no	4	2	yes
402300801	rural	female	68	Junior high school	Waiting for employment	answer_right	answer_wrong	answer_wrong	answer_right	no	no	no	yes	no	no	no	no	yes	no	yes	2	1	no
402401602	rural	male	62	Primary school	Waiting for employment	answer_right	answer_wrong	answer_right	answer_wrong	no	no	no	yes	yes	no	no	yes	no	yes	yes	2	1	yes
403206201	rural	male	55	Junior high school	Waiting for employment	answer_right	answer_wrong	answer_right	answer_wrong	yes	yes	no	yes	yes	yes	no	yes	no	yes	no	2	3	yes
403405701	rural	female	43	Primary school	Waiting for employment	answer_right	answer_wrong	answer_right	answer_wrong	yes	yes	no	yes	yes	no	no	yes	no	yes	no	2	3	no
201301503	urban	female	57		Waiting for employment	answer_right	answer_wrong	answer_right	answer_wrong	yes	yes	no	yes	no	yes	no	yes	no	yes	no	2	3	no
602402802	rural	female	45	Primary school	Waiting for employment	answer_right	answer_right	answer_right	answer_right	no	no	no	no	unclear	no	no	yes	no	yes	yes	4	0	no
601201004	rural	female	26	Senior high school	Waiting for employment	answer_right	answer_right	answer_right	answer_wrong	yes	yes	yes	yes	unclear	yes	no	yes	yes	yes	no	3	4	yes
601204902	rural	female	28	Junior high school	Waiting for employment	answer_right	answer_right	answer_right	answer_wrong	no	no	no	yes	unclear	yes	yes	yes	yes	yes	yes	3	1	yes
301300601	urban	female	36	Illiterate	Waiting for employment	answer_right	answer_wrong	answer_right	answer_wrong	yes	yes	no	yes	unclear	yes	no	yes	no	yes	no	2	3	no
503501801	rural	female	27	Junior high school	Waiting for employment	answer_right	answer_wrong	answer_right	answer_wrong	yes	no	yes	yes	unclear	yes	no	yes	yes	yes	no	2	3	yes
203200601	urban	male	39	3-year college graduate or higher	Waiting for employment	answer_right	answer_right	answer_wrong	answer_wrong	yes	yes	no	yes	unclear	no	no	yes	yes	no	no	2	3	yes
402504301	rural	female	63	Primary school	Waiting for employment	answer_right	answer_wrong	answer_right	answer_right	no	no	no	yes	yes	yes	no	no	yes	yes	yes	3	1	no
505101701	rural	female	36	Senior high school	Waiting for employment	answer_right	answer_wrong	answer_wrong	answer_wrong	yes	no	no	no	no	no	no	no	no	no	no	1	1	yes
504102201	rural	male	36	Junior high school	Waiting for employment	answer_right	answer_wrong	answer_right	answer_wrong	no	no	no	yes	yes	no	no	no	no	no	no	2	1	yes
602401401	rural	female	60	Primary school	Waiting for employment	answer_right	answer_right	answer_right	answer_wrong	no	no	yes	no	no	no	no	yes	no	no	no	3	1	yes
405506201	rural	female	50	Senior high school	Waiting for employment	answer_right	answer_right	answer_right	answer_wrong	no	no	no	no	yes	no	no	yes	yes	no	no	3	0	no
105304958	urban	female	42	Senior high school	Waiting for employment	answer_right	answer_wrong	answer_right	answer_wrong	no	no	yes	no	no	no	no	yes	yes	no	no	2	1	no
301202701	urban	female	32	Senior high school	Waiting for employment	answer_right	answer_right	answer_wrong	answer_wrong	no	no	no	yes	no	no	no	no	yes	no	no	2	1	no
601301602	rural	male	55	Junior high school	Waiting for employment	answer_right	answer_wrong	answer_right	answer_wrong	no	no	no	yes	yes	no	no	yes	yes	yes	no	2	1	no
304101403	urban	female	60	Junior high school	Waiting for employment	answer_right		answer_wrong	answer_wrong	no	no	no	no	no	no	no	yes	no	no	yes		0	yes
601503203	rural	female	47	Junior high school	Waiting for employment	answer_right	answer_right	answer_right	answer_wrong	no	no	no	yes	no	yes	no	yes	yes	no	no	3	1	no
601501502	rural	female	46	Senior high school	Waiting for employment	answer_wrong		answer_wrong	answer_wrong	no	no	no	yes	no	no	no	yes	no	no	no		1	no
203100201	urban	female	45	Junior high school	Waiting for employment	answer_wrong	answer_wrong	answer_right	answer_wrong	yes	yes	no	yes	no	no	no	no	no	yes	no	1	3	no
305201402	urban	male	37	Junior high school	Waiting for employment	answer_wrong		answer_right	answer_wrong	no	no	no	yes	no	no	no	no	no	yes	no		1	no
304400203	urban	female	56	Primary school	Waiting for employment	answer_right	answer_wrong	answer_right	answer_wrong	no	no	no	no	no	no	no	yes	no	yes	no	2	0	yes
104102112	urban	female	31	Junior high school	Waiting for employment	answer_right	answer_wrong	answer_right	answer_wrong	no	no	no	no	yes	yes	no	yes	yes	yes	no	2	0	no
604501801	rural	female	32	Illiterate	Waiting for employment	answer_right	answer_wrong	answer_right	answer_wrong	no	no	no	yes	no	no	no	yes	no	no	yes	2	1	yes
602200801	rural	male	55	Junior high school	Waiting for employment	answer_right	answer_right	answer_right	answer_wrong	no	no	no	no	yes	no	no	no	yes	no	no	3	0	yes
304402501	urban	female	21	Senior high school	Waiting for employment	answer_wrong	answer_right	answer_right	answer_right	yes	yes	no	yes	no	no	no	yes	yes	yes	yes	3	3	yes
305202801	urban	male	47	Junior high school	Waiting for employment	answer_wrong	answer_wrong	answer_wrong	answer_wrong	no	no	no	yes	no	yes	no	yes	yes	yes	no	0	1	no
601300903	rural	female	46	Junior high school	Waiting for employment	answer_wrong		answer_wrong	answer_right	no	no	no	no	yes	yes	no	yes	yes	yes	no		0	yes
102303101	urban	female	75	Primary school	Waiting for employment	answer_right	answer_wrong	answer_right	answer_wrong	no	no	no	yes	no	yes	no	yes	no	yes	no	2	1	yes
403202501	rural	female	46	Senior high school	Waiting for employment	answer_right	answer_wrong	answer_wrong	answer_wrong	no	no	no	yes	no	no	no	yes	no	yes	no	1	1	no
403502901	rural	male	54	3-year college graduate or higher	Waiting for employment	answer_right	answer_wrong	answer_wrong	answer_wrong	no	no	no	yes	yes	yes	no	yes	no	no	no	1	1	no
202201303	urban	male	46	Senior high school	Waiting for employment	answer_right	answer_wrong	answer_right	answer_wrong	yes	yes	no	yes	no	yes	no	yes	yes	no	no	2	3	yes
404400901	rural	female	33	Junior high school	Waiting for employment	answer_right	answer_right	answer_right	answer_wrong	yes	yes	no	no	no	no	yes	yes	yes	yes	no	3	2	no
504300101	rural	female	30	Senior high school	Waiting for employment	answer_right	answer_right	answer_right	answer_wrong	yes	yes	no	yes	no	yes	no	yes	yes	no	no	3	3	no
404402101	rural	male	30	Senior high school	Waiting for employment	answer_wrong	answer_right	answer_right	answer_wrong	yes	yes	no	yes	yes	no	no	yes	yes	no	yes	2	3	yes
403205501	rural	female	70	Junior high school	Waiting for employment	answer_right	answer_right	answer_right	answer_wrong	yes	no	no	yes	yes	no	no	no	yes	yes	no	3	2	no
103201502	urban	female	58	Senior high school	Waiting for employment	answer_right	answer_right	answer_right	answer_wrong	yes	no	no	yes	no	yes	yes	yes	yes	no	yes	3	2	yes
301201801	urban	female	21	Senior high school	Waiting for employment	answer_right	answer_right	answer_wrong	answer_wrong	no	no	no	yes	yes	no	no	yes	no	no	no	2	1	yes
105100202	urban	male	72	Junior high school	Waiting for employment	answer_right	answer_wrong	answer_right	answer_wrong	yes	yes	yes	no	yes	yes	no	yes	no	yes	yes	2	3	no
601301202	rural	male	54	Junior high school	Waiting for employment	answer_wrong		answer_wrong	answer_right	no	no	no	no	yes	yes	no	yes	yes	yes	no		0	yes
304101103	urban	female	54	Primary school	Waiting for employment	answer_wrong	answer_wrong	answer_right	answer_wrong	no	no	no	no	yes	yes	no	no	yes	yes	no	1	0	yes
305201304	urban	male	62	Senior high school	Waiting for employment	answer_right	answer_wrong	answer_right	answer_wrong	no	no	no	yes	no	no	no	yes	yes	yes	no	2	1	no
604501701	rural	female	55	Primary school	Waiting for employment	answer_right	answer_right	answer_right	answer_wrong	no	no	no	yes	no	yes	no	yes	yes	no	no	3	1	yes
101403501	urban	male	42	Senior high school	Waiting for employment	answer_right	answer_right	answer_right	answer_wrong	no	no	no	yes	no	yes	no	yes	no	yes	no	3	1	no
504103601	rural	female	31	Senior high school	Waiting for employment	answer_right	answer_right	answer_right	answer_wrong	yes	yes	no	yes	no	yes	no	yes	yes	no	no	3	3	yes
504102801	rural	female	37	Senior high school	Waiting for employment	answer_right	answer_wrong	answer_right	answer_wrong	yes	yes	no	yes	yes	no	no	yes	no	no	no	2	3	yes
302201701	urban	female	36	Senior high school	Waiting for employment	answer_right	answer_right	answer_right	answer_right	yes	yes	no	yes	no	yes	no	yes	no	yes	no	4	3	no
302403701	urban	female	36	Senior high school	Waiting for employment	answer_right	answer_right	answer_right	answer_right	yes	yes	no	yes	no	yes	no	yes	no	yes	no	4	3	yes
403205201	rural	female	45	Junior high school	Waiting for employment	answer_right	answer_wrong	answer_right	answer_wrong	yes	yes	no	yes	no	yes	no	yes	no	yes	no	2	3	yes
403206301	rural	female	48	Senior high school	Waiting for employment	answer_right	answer_wrong	answer_right	answer_wrong	yes	yes	no	yes	no	yes	no	yes	no	yes	no	2	3	yes
203104201	urban	female	22	Senior high school	Waiting for employment	answer_right	answer_right	answer_right	answer_wrong	yes	no	no	yes	no	yes	no	yes	no	yes	no	3	2	yes
101102501	urban	female	46	Senior high school	Waiting for employment	answer_right	answer_right	answer_right	answer_right	yes	yes	yes	yes	yes	yes	yes	yes	no	yes	no	4	4	no
303404002	urban	female	68	Junior high school	Waiting for employment	answer_right	answer_wrong	answer_wrong	answer_wrong	yes	yes	yes	yes	yes	no	no	yes	yes	yes	no	1	4	yes
401205501	rural	male	69	Senior high school	Waiting for employment	answer_right	answer_right	answer_right	answer_right	yes	yes	yes	no	yes	no	no	yes	yes	yes	yes	4	3	yes
503203401	rural	female	38	3-year college graduate or higher	Waiting for employment	answer_right	answer_wrong	answer_right	answer_wrong	yes	yes	no	yes	no	yes	no	yes	yes	yes	no	2	3	no
105201730	urban	female	30	Senior high school	Waiting for employment	answer_right	answer_wrong	answer_right	answer_wrong	no	no	yes	yes	no	yes	no	yes	yes	yes	no	2	2	yes
403205102	rural	male	47	Junior high school	Waiting for employment	answer_right	answer_wrong	answer_right	answer_right	no	no	no	yes	yes	yes	no	yes	no	no	no	3	1	no
202302702	urban	female	47	Senior high school	Waiting for employment	answer_right	answer_wrong	answer_right	answer_right	no	no	yes	yes	no	yes	no	yes	yes	yes	no	3	2	yes
304203201	urban	female	56	Junior high school	Waiting for employment	answer_right	answer_right	answer_right	answer_wrong	no	no	yes	yes	yes	yes	no	yes	yes	yes	no	3	2	yes
305200501	urban	female	33	Senior high school	Waiting for employment	answer_right	answer_right	answer_right	answer_wrong	yes	no	no	yes	no	yes	no	yes	yes	yes	no	3	2	no
603500703	rural	male	33	Senior high school	Waiting for employment	answer_right	answer_right	answer_right	answer_wrong	yes	yes	no	yes	yes	yes	no	yes	yes	yes	no	3	3	yes
401200101	rural	female	54	Senior high school	Waiting for employment	answer_right	answer_right	answer_right	answer_wrong	yes	yes	no	no	yes	no	no	yes	no	yes	no	3	2	yes
403303901	rural	female	58	Junior high school	Waiting for employment	answer_right	answer_wrong	answer_right	answer_wrong	yes	yes	no	yes	yes	yes	no	yes	yes	yes	no	2	3	yes
202300402	urban	female	44	Senior high school	Waiting for employment	answer_right	answer_wrong	answer_right	answer_wrong	yes	yes	yes	yes	yes	yes	no	yes	yes	yes	yes	2	4	yes
403200501	rural	female	59	Junior high school	Waiting for employment	answer_right	answer_wrong	answer_right	answer_wrong	yes	yes	no	yes	no	yes	yes	yes	no	yes	no	2	3	yes
303305202	urban	male	47	Senior high school	Waiting for employment	answer_right	answer_wrong	answer_right	answer_wrong	no	no	yes	yes	yes	yes	yes	yes	yes	yes	no	2	2	no
304100605	urban	male	49	Senior high school	Waiting for employment	answer_wrong	answer_right	answer_wrong	answer_wrong	no	no	no	no	unclear	no	no	yes	no	no	yes	1	0	yes
602202302	rural	female	41	Junior high school	Waiting for employment	answer_right	answer_right	answer_right	answer_wrong	no	no	no	no	yes	no	yes	no	yes	no	no	3	0	no
602202202	rural	female	47	Junior high school	Waiting for employment	answer_right	answer_right	answer_right	answer_right	no	no	no	no	no	no	no	no	yes	no	no	4	0	yes
602202402	rural	female	50	Junior high school	Waiting for employment	answer_wrong	answer_wrong	answer_right	answer_right	no	no	no	no	no	no	no	no	yes	no	yes	2	0	yes
602201202	rural	female	60	Primary school	Waiting for employment	answer_right	answer_right	answer_wrong	answer_wrong	no	yes	no	no	no	no	no	yes	no	no	no	2	1	no
602200902	rural	male	55	Junior high school	Waiting for employment	answer_right	answer_wrong	answer_right	answer_right	no	no	no	no	no	no	no	no	yes	no	yes	3	0	yes
305200101	urban	female	21	Primary school	Waiting for employment	answer_wrong		answer_wrong	answer_wrong	yes	no	no	yes	unclear	no	no	no	no	no	no		2	yes
601501803	rural	female	67	Illiterate	Waiting for employment	answer_right	answer_wrong	answer_wrong	answer_wrong	no	no	no	no	no	no	no	no	no	no	yes	1	0	yes
304201101	urban	male	62	Junior high school	Waiting for employment	answer_wrong	answer_right	answer_wrong	answer_wrong	no	no	yes	no	no	no	no	no	no	yes	no	1	1	yes
504300801	rural	female	58	Junior high school	Waiting for employment	answer_right	answer_right	answer_right	answer_wrong	yes	no	no	yes	no	no	no	yes	no	no	no	3	2	yes
602202201	rural	male	47	Primary school	Waiting for employment	answer_right	answer_wrong	answer_right	answer_right	no	no	no	no	yes	no	yes	no	yes	no	yes	3	0	yes
602200901	rural	female	56	Junior high school	Waiting for employment	answer_wrong	answer_wrong	answer_right	answer_right	no	no	no	no	yes	no	no	no	no	no	no	2	0	no
602200501	rural	female	46	Junior high school	Waiting for employment	answer_wrong	answer_wrong	answer_right	answer_wrong	no	no	no	no	no	no	yes	yes	no	no	no	1	0	yes
602200502	rural	female	44	Senior high school	Waiting for employment	answer_right		answer_wrong	answer_right	yes	no	no	yes	no	no	no	yes	no	no	no		2	yes
403401901	rural	female	51	Senior high school	Waiting for employment	answer_wrong	answer_wrong	answer_wrong	answer_wrong	yes	no	no	yes	no	no	no	yes	no	yes	no	0	2	no
105100818	urban	female	21	Junior high school	Waiting for employment	answer_right	answer_wrong	answer_right	answer_right	yes	no	no	no	yes	no	no	yes	no	no	no	3	1	no
405304001	rural	female	46	Junior high school	Waiting for employment	answer_right	answer_right	answer_right	answer_wrong	no	no	no	no	no	no	no	yes	yes	no	no	3	0	yes
305103401	urban	female	45	3-year college graduate or higher	Waiting for employment	answer_right	answer_wrong	answer_right	answer_wrong	no	no	no	yes	unclear	yes	no	no	yes	no	no	2	1	no
602402302	rural	female	45	Junior high school	Waiting for employment	answer_wrong		answer_wrong	answer_right	no	no	no	no	unclear	no	no	yes	yes	yes	yes		0	no
503201801	rural	male	24	Senior high school	Waiting for employment	answer_right	answer_right	answer_right	answer_wrong	no	no	yes	yes	no	no	no	yes	yes	no	no	3	2	no
305200403	urban	female	58	Illiterate	Waiting for employment	answer_right		answer_right	answer_wrong	no	no	no	yes	yes	no	no	no	no	yes	no		1	no
402203203	rural	female	55	Junior high school	Waiting for employment	answer_right	answer_wrong	answer_right	answer_wrong	yes	yes	no	yes	yes	no	no	yes	yes	yes	yes	2	3	no
305201703	urban	female	45	Junior high school	Waiting for employment	answer_right		answer_right	answer_wrong	no	no	no	yes	no	no	no	yes	no	yes	no		1	no
403505601	rural	female	24	Junior high school	Waiting for employment	answer_right	answer_wrong	answer_right	answer_wrong	yes	yes	yes	yes	no	yes	no	yes	yes	yes	no	2	4	yes
305202501	urban	male	58	Junior high school	Waiting for employment	answer_right	answer_wrong	answer_right	answer_wrong	no	no	no	no	no	no	no	no	yes	yes	no	2	0	no
503400601	rural	male	19	Senior high school	Waiting for employment	answer_right	answer_right	answer_right	answer_wrong	no	no	no	yes	no	no	no	yes	no	no	no	3	1	no
301302701	urban	male	47	Junior high school	Waiting for employment	answer_right	answer_right	answer_right	answer_wrong	yes	no	no	yes	no	no	no	yes	no	yes	no	3	2	no
205201102	urban	female	78	Illiterate	Waiting for employment	answer_right	answer_right	answer_wrong	answer_wrong	no	no	no	no	no	no	no	no	no	yes	yes	2	0	no
205201506	urban	female	77	Illiterate	Waiting for employment	answer_wrong	answer_right	answer_wrong	answer_wrong	no	no	no	no	no	yes	no	no	no	yes	yes	1	0	yes
601205101	rural	female	31	Junior high school	Waiting for employment	answer_right	answer_right	answer_right	answer_wrong	yes	yes	yes	yes	unclear	yes	no	yes	yes	yes	no	3	4	no
405400801	rural	male	23	Senior high school	Waiting for employment	answer_wrong	answer_wrong	answer_wrong	answer_wrong	no	no	no	no	no	no	no	no	no	no	no	0	0	no
201401203	urban	male	51	Junior high school	Waiting for employment	answer_right	answer_wrong	answer_wrong	answer_wrong	no	no	no	no	no	no	no	yes	yes	no	no	1	0	no
402101302	rural	female	49	Junior high school	Waiting for employment	answer_right	answer_wrong	answer_right	answer_wrong	no	yes	no	yes	no	yes	no	yes	yes	no	no	2	2	no
303102802	urban	male	46	Junior high school	Waiting for employment	answer_right	answer_right	answer_right	answer_wrong	no	no	no	no	no	yes	no	yes	yes	yes	no	3	0	no
602500804	rural	female	63	Junior high school	Waiting for employment	answer_right		answer_right	answer_right		no	no	yes	unclear	no	no	yes	yes	yes	no			yes
204201902	urban	male	36	Senior high school	Waiting for employment	answer_wrong	answer_wrong	answer_right	answer_right	yes	yes	no	yes	unclear	no	no	yes	no	no	no	2	3	no
304101102	urban	male	29	3-year college graduate or higher	Waiting for employment	answer_wrong	answer_wrong	answer_right	answer_wrong	no	yes	no	no	unclear	no	no	no	yes	no	no	1	1	yes
602201302	rural	female	50	Primary school	Waiting for employment	answer_wrong		answer_wrong	answer_right	no	no	no	yes	yes	no	no	no	yes	no	no		1	no
103301702	urban	female	66	Junior high school	Waiting for employment	answer_right	answer_wrong	answer_wrong	answer_wrong	yes	yes	yes	yes	unclear	yes	no	no	no	yes	no	1	4	no
402500701	rural	male	64	Junior high school	Waiting for employment	answer_right	answer_right	answer_right	answer_right	no	no	no	yes	no	no	no	no	yes	no	no	4	1	no
405500701	rural	male	26	3-year college graduate or higher	Waiting for employment	answer_right	answer_right	answer_right	answer_wrong	yes	yes	yes	no	no	no	no	no	yes	no	no	3	3	no
103500801	urban	male	55	Junior high school	Waiting for employment	answer_right	answer_wrong	answer_right	answer_wrong	no	no	no	no	no	no	no	yes	yes	no	no	2	0	no
601101501	rural	female	63	Primary school	Waiting for employment	answer_right	answer_right	answer_right	answer_wrong	no	no	yes	yes	no	no	no	yes	yes	no	yes	3	2	no
105304049	urban	female	63	Junior high school	Waiting for employment	answer_right	answer_wrong	answer_wrong	answer_right	no	no	no	yes	no	yes	no	yes	no	yes	yes	2	1	no
205500503	urban	female	31	3-year college graduate or higher	Waiting for employment	answer_right	answer_wrong	answer_right	answer_right	yes	yes	yes	yes	no	yes	no	no	no	no	no	3	4	no
402404601	rural	male	70	Senior high school	Waiting for employment	answer_right	answer_right	answer_right	answer_wrong	yes	yes	no	yes	no	no	no	yes	yes	no	no	3	3	no
403300801	rural	male	36	Junior high school	Waiting for employment	answer_right	answer_wrong	answer_right	answer_wrong	yes	no	yes	yes	yes	no	no	yes	no	no	no	2	3	yes
602201901	rural	male	45	Junior high school	Waiting for employment	answer_wrong	answer_wrong	answer_right	answer_right	no	no	no	no	yes	no	yes	no	yes	no	no	2	0	yes
601301802	rural	female	60	Primary school	Waiting for employment	answer_right	answer_right	answer_wrong	answer_right	no	no	yes	no	yes	yes	no	yes	no	no	yes	3	1	yes
602200601	rural	male	57	Primary school	Waiting for employment	answer_right	answer_right	answer_right	answer_wrong	yes	yes	no	yes	yes	no	no	no	no	no	no	3	3	yes
202102501	urban	male	43	Junior high school	Waiting for employment	answer_right	answer_right	answer_right	answer_wrong	no	no	no	yes	no	no	no	no	yes	yes	no	3	1	no
604107901	rural	female	29	Senior high school	Waiting for employment	answer_right	answer_right	answer_wrong	answer_wrong	yes	yes	no	yes	no	no	yes	yes	yes	no	yes	2	3	no
205100701	urban	female	49	Senior high school	Waiting for employment	answer_right	answer_right	answer_right	answer_wrong	no	no	yes	yes	yes	yes	yes	yes	yes	no	yes	3	2	no
504104701	rural	female	44	Senior high school	Waiting for employment	answer_right		answer_right	answer_wrong	yes	yes	no	yes	no	yes	no	yes	yes	yes	no		3	yes
601501302	rural	male	73	Junior high school	Waiting for employment	answer_right	answer_wrong	answer_wrong	answer_right	no	no	yes	yes	yes	yes	yes	yes	yes	no	yes	2	2	yes
301202501	urban	female	33	Senior high school	Waiting for employment	answer_right	answer_right	answer_right	answer_wrong	no	no	no	yes	yes	no	no	yes	no	no	no	3	1	no
601401604	rural	female	76	Illiterate	Waiting for employment	answer_right		answer_wrong	answer_right	no	no	no	no	yes	no	no	yes	no	yes	no		0	no
402202301	rural	male	62	Junior high school	Waiting for employment	answer_right	answer_right	answer_right	answer_wrong	no	no	no	yes	no	yes	yes	no	no	yes	yes	3	1	no
504205701	rural	female	19	Senior high school	Waiting for employment	answer_right	answer_right	answer_right	answer_wrong	yes	yes	no	yes	no	no	no	yes	no	no	no	3	3	no
403206601	rural	female	70	Primary school	Waiting for employment	answer_right	answer_wrong	answer_right	answer_wrong	yes	yes	no	yes	no	yes	yes	yes	no	yes	no	2	3	no
404401401	rural	female	19	Senior high school	Waiting for employment	answer_right	answer_right	answer_right	answer_wrong	no	no	no	yes	no	no	no	yes	yes	yes	no	3	1	yes
301204901	urban	male	53	Junior high school	Waiting for employment	answer_wrong	answer_wrong	answer_wrong	answer_wrong	no	no	no	no	no	yes	yes	yes	yes	yes	no	0	0	no
305502903	urban	female	65	Primary school	Waiting for employment	answer_right	answer_right	answer_right	answer_wrong	no	no	no	yes	yes	yes	no	yes	yes	yes	no	3	1	no
203102501	urban	female	31	3-year college graduate or higher	Waiting for employment	answer_right	answer_wrong	answer_right	answer_wrong	yes	yes	yes	yes	no	yes	yes	yes	yes	yes	no	2	4	yes
601502601	rural	female	45	Junior high school	Waiting for employment	answer_right	answer_right	answer_right	answer_wrong	no	no	yes	yes	no	yes	no	yes	no	yes	no	3	2	yes
204402701	urban	female	77	Primary school	Waiting for employment	answer_wrong	answer_right	answer_wrong	answer_wrong	no	no	no	yes	unclear	no	no	yes	no	yes	no	1	1	yes
102102601	urban	female	60	Primary school	Waiting for employment	answer_right	answer_wrong	answer_right	answer_wrong	no	no	no	no	yes	yes	no	yes	yes	no	no	2	0	no
301302703	urban	female	23	Senior high school	Waiting for employment	answer_right	answer_wrong	answer_right	answer_wrong	no	no	yes	yes	unclear	yes	no	yes	yes	no	no	2	2	no
602201401	rural	male	54	Primary school	Waiting for employment	answer_wrong	answer_wrong	answer_right	answer_right	no	no	no	no	yes	no	no	no	no	no	yes	2	0	yes
402200702	rural	male	26	Senior high school	Waiting for employment	answer_right	answer_wrong	answer_wrong	answer_wrong	no	no	no	yes	no	yes	no	no	yes	yes	no	1	1	no
204500402	urban	female	68	Primary school	Waiting for employment	answer_wrong	answer_right	answer_wrong	answer_wrong	no	no	no	no	no	no	no	yes	no	no	no	1	0	no
505101201	rural	female	35	Senior high school	Waiting for employment	answer_right	answer_right	answer_wrong	answer_wrong	no	no	no	no	no	no	no	yes	yes	no	no	2	0	no
304401303	urban	male	25	Junior high school	Waiting for employment	answer_wrong	answer_wrong	answer_right	answer_right	yes	yes	no	yes	no	no	no	no	yes	no	no	2	3	yes
602202602	rural	female	61	Junior high school	Waiting for employment	answer_right	answer_wrong	answer_right	answer_right	no	no	no	yes	yes	no	no	no	yes	no	no	3	1	no
602200802	rural	male	55	Junior high school	Waiting for employment	answer_right	answer_wrong	answer_wrong	answer_wrong	no	no	no	no	yes	no	no	no	yes	no	no	1	0	yes
305202702	urban	female	69	Junior high school	Waiting for employment	answer_right	answer_wrong	answer_right	answer_wrong	no	no	no	no	no	no	no	no	yes	yes	no	2	0	no
105202955	urban	female	70	Primary school	Waiting for employment	answer_right	answer_wrong	answer_wrong	answer_wrong	no	no	no	no	yes	no	no	yes	no	no	no	1	0	no
601301804	rural	male	58	Primary school	Waiting for employment	answer_right	answer_right	answer_wrong	answer_right	no	no	no	yes	yes	yes	no	no	yes	no	yes	3	1	yes
403401902	rural	male	51	Senior high school	Waiting for employment	answer_wrong	answer_wrong	answer_wrong	answer_wrong	no	no	yes	yes	no	no	no	yes	no	no	no	0	2	no
601200501	rural	female	52	Junior high school	Waiting for employment	answer_wrong	answer_right	answer_wrong	answer_wrong	no	no	no	yes	no	yes	no	yes	yes	no	no	1	1	yes
402102704	rural	female	27	Junior high school	Waiting for employment	answer_right	answer_wrong	answer_right	answer_wrong	yes	yes	no	yes	no	yes	no	no	no	no	no	2	3	no
403104902	rural	female	56	Junior high school	Waiting for employment	answer_right		answer_wrong	answer_right	no	no	no	yes	no	no	no	no	no	no	no		1	no
305202102	urban	female	22	Junior high school	Waiting for employment	answer_right	answer_wrong	answer_wrong	answer_wrong	no	no	no	yes	no	yes	no	yes	yes	yes	no	1	1	no
305102201	urban	female	63	Primary school	Waiting for employment	answer_right	answer_wrong	answer_right	answer_wrong	no	no	no	yes	yes	no	yes	no	yes	yes	no	2	1	yes
602400702	rural	female	42	Junior high school	Waiting for employment	answer_right		answer_wrong	answer_wrong	no	no	no	no	unclear	yes	no	yes	no	yes	no		0	yes
402400801	rural	female	53	Senior high school	Waiting for employment	answer_right	answer_right	answer_right	answer_wrong	no	no	no	yes	yes	yes	no	no	no	yes	no	3	1	no
305503802	urban	female	75	Primary school	Waiting for employment	answer_right	answer_wrong	answer_right	answer_wrong	no	no	no	no	no	yes	yes	yes	yes	yes	yes	2	0	no
602202303	rural	female	18	Senior high school	Waiting for employment	answer_right	answer_wrong	answer_wrong	answer_wrong	no	no	no	yes	no	no	no	yes	no	no	no	1	1	no
305202502	urban	female	57	Junior high school	Waiting for employment	answer_right	answer_wrong	answer_wrong	answer_wrong	no	no	no	no	no	no	no	no	yes	yes	no	1	0	no
103106501	urban	male	46	Senior high school	Waiting for employment	answer_right	answer_wrong	answer_wrong	answer_wrong	no	no	yes	yes	no	no	no	yes	no	yes	no	1	2	no
602202301	rural	male	40	Senior high school	Waiting for employment	answer_wrong	answer_wrong	answer_wrong	answer_wrong	no	no	no	yes	no	no	no	yes	no	no	no	0	1	yes
205400303	urban	male	66	Junior high school	Waiting for employment	answer_wrong	answer_wrong	answer_right	answer_wrong	no	no	yes	yes	yes	no	yes	yes	yes	yes	no	1	2	yes
205200703	urban	female	62	3-year college graduate or higher	Waiting for employment	answer_wrong	answer_right	answer_wrong	answer_wrong	no	yes	no	no	no	no	no	yes	yes	yes	no	1	1	no
604402501	rural	female	62	Primary school	Waiting for employment	answer_right	answer_right	answer_right	answer_wrong	no	no	no	yes	unclear	no	no	yes	no	no	no	3	1	yes
405101701	rural	female	69	Illiterate	Waiting for employment	answer_right	answer_wrong	answer_right	answer_wrong	no	no	no	yes	unclear	yes	no	yes	no	yes	yes	2	1	no
205202002	urban	female	73	Junior high school	Waiting for employment	answer_right	answer_wrong	answer_right	answer_right	no	no	no	yes	unclear	no	no	yes	yes	no	yes	3	1	yes
205202001	urban	male	78	Junior high school	Waiting for employment	answer_right	answer_wrong	answer_right	answer_right	no	no	no	no	unclear	no	no	yes	yes	yes	yes	3	0	yes
602400501	rural	female	49	Primary school	Waiting for employment	answer_wrong	answer_right	answer_wrong	answer_wrong	no	no	no	no	unclear	no	no	no	no	yes	no	1	0	no
602201502	rural	female	44	Primary school	Waiting for employment	answer_wrong	answer_wrong	answer_right	answer_wrong	no	no	no	yes	yes	no	yes	no	yes	yes	no	1	1	no
304102104	urban	male	47	Primary school	Waiting for employment	answer_right	answer_right	answer_wrong	answer_right	no	no	no	no	unclear	no	no	yes	yes	no	no	3	0	no
303305001	urban	male	48	Junior high school	Waiting for employment	answer_wrong	answer_wrong	answer_right	answer_wrong	no	no	yes	yes	yes	yes	no	no	yes	yes	no	1	2	yes
405205901	rural	female	44	Junior high school	Waiting for employment	answer_wrong	answer_wrong	answer_right	answer_wrong	no	no	no	no	unclear	no	no	yes	no	no	no	1	0	yes
103505502	urban	male	50	Senior high school	Waiting for employment	answer_right	answer_wrong	answer_wrong	answer_wrong	no	no	no	no	no	no	no	yes	no	no	no	1	0	no
505101401	rural	female	30	Junior high school	Waiting for employment	answer_wrong	answer_right	answer_wrong	answer_wrong	no	no	no	no	yes	no	no	no	no	no	no	1	0	yes
104102101	urban	male	61	Illiterate	Waiting for employment	answer_right	answer_wrong	answer_right	answer_wrong	no	no	no	no	yes	no	no	yes	yes	no	no	2	0	no
503308101	rural	male	66	Junior high school	Waiting for employment	answer_wrong	answer_wrong	answer_right	answer_wrong	yes	no	no	yes	yes	no	no	yes	yes	no	no	1	2	no
404400402	rural	female	60	Illiterate	Waiting for employment	answer_right	answer_right	answer_right	answer_wrong	no	no	no	no	no	no	no	yes	yes	no	no	3	0	yes
403502102	rural	female	53	Junior high school	Waiting for employment	answer_wrong	answer_right	answer_right	answer_wrong	no	no	yes	yes	no	yes	no	no	no	yes	no	2	2	yes
203200504	urban	female	31	3-year college graduate or higher	Waiting for employment	answer_right	answer_right	answer_right	answer_wrong	yes	yes	no	yes	no	no	no	yes	yes	yes	yes	3	3	no
601501503	rural	female	45	Junior high school	Waiting for employment	answer_wrong		answer_wrong	answer_wrong	no	no	no	yes	yes	no	no	yes	no	no	no		1	no
103101201	urban	female	31	Junior high school	Waiting for employment	answer_right	answer_wrong	answer_wrong	answer_wrong	yes	yes	no	no	no	no	no	yes	no	no	no	1	2	yes
204204701	urban	male	65	Illiterate	Waiting for employment	answer_right	answer_wrong	answer_wrong	answer_wrong	no	no	no	yes	no	yes	no	no	no	yes	yes	1	1	no
601500602	rural	female	61	Primary school	Waiting for employment	answer_right	answer_wrong	answer_wrong	answer_wrong	no	no	no	yes	no	yes	no	yes	no	yes	no	1	1	yes
304100803	urban	female	58	Junior high school	Waiting for employment	answer_wrong	answer_wrong	answer_right	answer_wrong	no	no	no	no	yes	no	no	yes	no	yes	yes	1	0	yes
304202603	urban	female	43	Junior high school	Waiting for employment	answer_right	answer_right	answer_right	answer_wrong	yes	no	yes	yes	yes	no	no	yes	no	yes	no	3	3	no
404400401	rural	male	60	Illiterate	Waiting for employment	answer_right	answer_right	answer_right	answer_wrong	no	no	no	no	no	no	no	yes	yes	yes	no	3	0	yes
404401101	rural	female	22	Senior high school	Waiting for employment	answer_right	answer_right	answer_right	answer_wrong	yes	yes	no	yes	yes	yes	no	yes	yes	yes	no	3	3	no
405103701	rural	male	48	Senior high school	Waiting for employment	answer_right	answer_right	answer_wrong	answer_wrong	yes	yes	no	yes	yes	no	yes	yes	no	yes	yes	2	3	no
102105101	urban	male	48	Junior high school	Waiting for employment	answer_right	answer_right	answer_right	answer_wrong	no	no	no	no	no	no	yes	no	yes	no	no	3	0	yes
602201601	rural	male	53	Junior high school	Waiting for employment	answer_wrong	answer_wrong	answer_right	answer_wrong	no	no	no	yes	yes	no	no	no	no	no	no	1	1	yes
602201602	rural	female	30	Junior high school	Waiting for employment	answer_wrong	answer_wrong	answer_wrong	answer_wrong	no	no	no	yes	yes	no	no	yes	no	no	no	0	1	no
203200602	urban	female	62	Junior high school	Waiting for employment	answer_wrong	answer_wrong	answer_right	answer_wrong	no	no	no	yes	no	yes	yes	no	yes	no	no	1	1	yes
602202902	rural	female	53	Junior high school	Waiting for employment	answer_right	answer_right	answer_right	answer_wrong	no	no	no	no	yes	no	no	yes	yes	no	no	3	0	no
401100401	rural	male	57	Junior high school	Waiting for employment	answer_right		answer_right	answer_wrong	yes	no	yes	yes	yes	yes	no	no	no	yes	no		3	no
204503801	urban	male	68	Primary school	Waiting for employment	answer_right	answer_wrong	answer_wrong	answer_wrong	no	no	no	no	no	no	no	no	yes	no	no	1	0	yes
502101801	rural	male	21	Senior high school	Waiting for employment	answer_wrong		answer_wrong	answer_wrong	yes	yes	no	yes	unclear	no	yes	yes	yes	no	yes		3	yes
204305101	urban	female	40	Junior high school	Waiting for employment	answer_right	answer_wrong	answer_wrong	answer_wrong	no	no	yes	yes	no	yes	no	no	yes	no	no	1	2	no
304101202	urban	female	31	Senior high school	Waiting for employment	answer_wrong	answer_right	answer_right	answer_wrong	no	no	no	no	yes	yes	yes	yes	yes	yes	yes	2	0	yes
602403702	rural	female	47	Junior high school	Waiting for employment	answer_wrong		answer_wrong	answer_wrong	no	no	no	no	unclear	yes	no	yes	no	yes	no		0	no
601400603	rural	male	26	Primary school	Waiting for employment	answer_right	answer_wrong	answer_wrong	answer_wrong	no	no	no	no	unclear	no	no	no	no	yes	no	1	0	no
204302402	urban	female	19	Junior high school	Waiting for employment	answer_wrong	answer_right	answer_right	answer_wrong	no	no	no	yes	unclear	no	no	no	yes	no	no	2	1	yes
103500102	urban	male	53	Senior high school	Waiting for employment	answer_right	answer_wrong	answer_wrong	answer_wrong	no	no	no	no	no	no	no	yes	yes	yes	no	1	0	no
202102601	urban	female	33	Junior high school	Waiting for employment	answer_right	answer_right	answer_right	answer_wrong	no	no	no	yes	unclear	no	yes	yes	yes	yes	yes	3	1	yes
204503402	urban	female	72	Junior high school	Waiting for employment	answer_right	answer_wrong	answer_wrong	answer_wrong	no	no	no	no	unclear	no	no	no	no	no	no	1	0	no
403404202	rural	male	42	Junior high school	Waiting for employment	answer_right	answer_right	answer_right	answer_right	yes	yes	yes	yes	no	yes	no	yes	no	yes	no	4	4	no
304100105	urban	female	54	Illiterate	Waiting for employment	answer_wrong	answer_right	answer_wrong	answer_wrong	no	no	no	no	unclear	yes	yes	yes	yes	yes	yes	1	0	no
403505202	rural	female	28	Junior high school	Waiting for employment	answer_right	answer_wrong	answer_wrong	answer_right	yes	no	no	yes	no	yes	no	no	yes	yes	no	2	2	no
403307101	rural	female	24	Senior high school	Waiting for employment	answer_right	answer_wrong	answer_right	answer_right	no	no	no	no	unclear	no	no	no	no	no	no	3	0	yes
401401201	rural	male	26	Primary school	Waiting for employment	answer_wrong		answer_wrong	answer_wrong	no	no	no	no	unclear	no	no	no	no	no	no		0	yes
602302401	rural	female	48	Primary school	Waiting for employment	answer_wrong		answer_wrong	answer_wrong	no	no	no	no	unclear	no	no	yes	no	no	yes		0	no
602201501	rural	male	45	Primary school	Waiting for employment	answer_wrong	answer_wrong	answer_right	answer_wrong	no	no	no	yes	yes	no	yes	no	yes	no	no	1	1	no
602201603	rural	female	42	Senior high school	Waiting for employment	answer_wrong	answer_wrong	answer_wrong	answer_wrong	no	no	no	yes	yes	no	no	no	yes	no	no	0	1	no
304102103	urban	female	48	Primary school	Waiting for employment	answer_right	answer_wrong	answer_right	answer_right	no	no	no	yes	unclear	no	no	no	yes	no	no	3	1	yes
202300603	urban	male	30	Senior high school	Waiting for employment	answer_right	answer_wrong	answer_wrong	answer_wrong	no	no	no	yes	unclear	no	no	no	no	yes	no	1	1	no
602201402	rural	female	54	Primary school	Waiting for employment	answer_wrong	answer_wrong	answer_wrong	answer_wrong	no	no	no	yes	yes	no		no	yes	no	no	0	1	no
601400801	rural	female	75	Illiterate	Waiting for employment	answer_right	answer_wrong	answer_right	answer_wrong	no	no	no	no	yes	no	no	no	no	no	no	2	0	no
402202001	rural	female	53	Illiterate	Waiting for employment	answer_right		answer_right	answer_wrong	yes	yes	no	yes	no	no	no	no	yes	yes	yes		3	no
202200602	urban	female	60	Senior high school	Waiting for employment	answer_right	answer_right	answer_wrong	answer_wrong	no	no	no	no	no	no	no	yes	yes	no	yes	2	0	yes
105503759	urban	female	73	Illiterate	Waiting for employment	answer_right	answer_wrong	answer_wrong	answer_wrong	no	no	no	yes	no	no	yes	yes	yes	yes	no	1	1	yes
605103302	rural	male	44	Junior high school	Waiting for employment	answer_right	answer_wrong	answer_wrong	answer_wrong	no	no	no	no	no	no	no	yes	no	no	no	1	0	yes
305201401	urban	female	32	Junior high school	Waiting for employment	answer_wrong		answer_wrong	answer_wrong	no	no	no	yes	no	no	no	no	no	yes	no		1	no
405507101	rural	female	60	Primary school	Waiting for employment	answer_right	answer_right	answer_right	answer_wrong	no	no	no	no	yes	no	no	yes	yes	yes	yes	3	0	yes
305203401	urban	male	51	Senior high school	Waiting for employment	answer_wrong	answer_right	answer_wrong	answer_wrong	yes	yes	no	yes	no	no	no	yes	no	yes	no	1	3	no
602201702	rural	female	51	Junior high school	Waiting for employment	answer_wrong		answer_wrong	answer_wrong	yes	yes	no	yes	no	no	no	no	yes	no	no		3	yes
602203004	rural	male	18	Senior high school	Waiting for employment	answer_wrong	answer_right	answer_wrong	answer_wrong	no	no	no	yes	no	no	no	no	no	no	no	1	1	no
602202103	rural	female	39	Junior high school	Waiting for employment	answer_wrong	answer_wrong	answer_wrong	answer_wrong	no	no	no	no	no	no	no	no	no	no	yes	0	0	no
601400401	rural	female	77	Junior high school	Waiting for employment	answer_wrong	answer_wrong	answer_wrong	answer_wrong	no	no	no	yes	no	no	no	yes	yes	no	no	0	1	no
202203201	urban	male	62	Primary school	Waiting for employment	answer_wrong		answer_wrong	answer_wrong	no	no	no	no	yes	yes	no	yes	no	yes	no		0	yes
503400101	rural	male	25	Senior high school	Waiting for employment	answer_right	answer_wrong	answer_right	answer_wrong	yes	yes	yes	no	no	no	no	yes	yes	no	no	2	3	no
603200602	rural	female	85	Illiterate	Waiting for employment	answer_right	answer_wrong	answer_wrong	answer_wrong	no	no	no	no	unclear	no	no	no	no	no		1	0	yes
405505501	rural	male	57	Primary school	Waiting for employment	answer_wrong	answer_right	answer_right	answer_wrong	no	no	no	no	no	no	yes	yes	no	yes	no	2	0	no
204503201	urban	male	71	Primary school	Waiting for employment	answer_wrong	answer_wrong	answer_wrong	answer_wrong	no	no	no	no	no	no	no	no	no	no	no	0	0	no
304102101	urban	male	62	Illiterate	Waiting for employment	answer_wrong	answer_wrong	answer_wrong	answer_right	no	no	no	no	no	no	no	no	no	no	yes	1	0	no
304201601	urban	female	25	Illiterate	Waiting for employment	answer_right	answer_wrong	answer_right	answer_wrong	no	no	no	no	no	no	no	no	no	no	no	2	0	yes
601400901	rural	female	83	Illiterate	Waiting for employment	answer_right	answer_wrong	answer_wrong	answer_wrong	no	no	no	no	no	no	no	yes	no	yes	no	1	0	no
602401701	rural	female	41	Primary school	Waiting for employment	answer_wrong		answer_wrong	answer_wrong	no	no	no	no	unclear	no	no	yes	no	no	no		0	yes
602302404	rural	female	47	Primary school	Waiting for employment	answer_wrong		answer_wrong	answer_wrong	no	no	no	no	unclear	no	no	yes	no	yes	no		0	yes
505101901	rural	female	38	Senior high school	Waiting for employment	answer_right	answer_wrong	answer_wrong	answer_wrong	no	no	no	no	no	no	no	no	no	yes	no	1	0	yes
305202101	urban	male	23	Junior high school	Waiting for employment	answer_wrong		answer_wrong	answer_wrong	no	no	no	yes	unclear	yes	no	yes	no	yes	no		1	no
103400102	urban	female	61	Junior high school	Waiting for employment	answer_right		answer_wrong	answer_wrong	yes	no	no	no	unclear	yes	yes	no	no	yes	no		1	no
405303201	rural	female	56	Primary school	Waiting for employment	answer_right	answer_wrong	answer_right	answer_wrong	yes	no	no	yes	no	no	no	no	no	no	no	2	2	yes
204205501	urban	female	62	Primary school	Waiting for employment	answer_right		answer_wrong	answer_wrong	no	no	no	no	no	no	no	no	no	no	yes		0	no
305204201	urban	male	39	Senior high school	Waiting for employment	answer_wrong		answer_wrong	answer_wrong	no	no	no	no	yes	no	no	no	no	yes	no		0	no
304102201	urban	female	42	Primary school	Waiting for employment	answer_wrong	answer_wrong	answer_wrong	answer_wrong	no	no	no	no	yes	no	no	yes	yes	no	no	0	0	yes
204205701	urban	female	55	Illiterate	Waiting for employment	answer_wrong	answer_wrong	answer_wrong	answer_wrong	no	no	no	no	no	no	no	no	no	no	no	0	0	yes
204302201	urban	female	30	Junior high school	Waiting for employment	answer_right	answer_right	answer_wrong	answer_wrong	no	no	no	yes	yes	no	yes	yes	no	yes	yes	2	1	yes
405302101	rural	female	54	Primary school	Waiting for employment	answer_right	answer_wrong	answer_right	answer_wrong	no	no	no	yes	no	no	no	no	yes	yes	no	2	1	no
404302001	rural	female	90	Illiterate	Waiting for employment	answer_wrong		answer_wrong	answer_wrong	no	no	no	no	no	no	no	no	yes	yes	no		0	yes
204300604	urban	female	82	Illiterate	Waiting for employment	answer_wrong		answer_wrong	answer_wrong	no	no	no	no	no	yes	no	no	no	yes	no		0	no
202203202	urban	female	61	Primary school	Waiting for employment	answer_wrong		answer_wrong	answer_wrong	no	no	no	yes	yes	yes	no	yes	no	yes	no		1	no
304102202	urban	female	67	Illiterate	Waiting for employment	answer_wrong	answer_wrong	answer_wrong	answer_wrong	no	no	no	no	no	no	no	no	no	no	yes	0	0	yes
402402102	rural	female	53	Primary school	Waiting for employment	answer_right	answer_right	answer_right	answer_wrong	no	no	no	yes	yes	yes	no	no	no	yes	no	3	1	no
204401901	urban	male	63	Illiterate	Waiting for employment	answer_wrong		answer_right	answer_wrong	no	no	no	no	no	no	no	yes	yes	no	no		0	yes
602103801	rural	female	45	Primary school	Waiting for employment	answer_wrong		answer_wrong	answer_wrong	no	no	no	no	unclear	no	no	yes	no	no	no		0	no
602103901	rural	female	52	Primary school	Waiting for employment	answer_wrong		answer_wrong	answer_wrong	no	no	no	no	unclear	no	no	yes	no	no	no		0	no
602302202	rural	female	59	Primary school	Waiting for employment	answer_wrong		answer_wrong	answer_wrong	no	no	no	no	unclear	no	no	yes	no	no	no		0	no
602200302	rural	female	53	Junior high school	Waiting for employment	answer_right		answer_wrong	answer_wrong	yes	yes	no	yes	no	no	no	no	no	no	yes		3	yes
601400402	rural	male	78	Primary school	Waiting for employment	answer_wrong	answer_right	answer_wrong	answer_wrong	no	no	no	yes	no	no	no	yes	yes		yes	1	1	no
405408501	rural	female	70	Illiterate	Waiting for employment	answer_right	answer_wrong	answer_wrong	answer_wrong	no	no	no	no	yes	no	no	yes	no	no	yes	1	0	yes
202202401	urban	female	32	Senior high school	Waiting for employment	answer_wrong	answer_wrong	answer_wrong	answer_wrong	yes	yes	no	yes	yes	no	yes	yes	no	yes	no	0	3	no
304100104	urban	male	60	Junior high school	Waiting for employment	answer_right	answer_wrong	answer_wrong	answer_wrong	no	no	no	yes	yes	no	no	no	yes	no	yes	1	1	yes
601502102	rural	female	70	Primary school	Waiting for employment	answer_wrong		answer_wrong	answer_wrong	no	no	no	no	no	no	no	yes	no	no	no		0	no
604308301	rural	female	23	Senior high school	Waiting for employment	answer_right	answer_right	answer_right	answer_right	no	no	yes	yes	yes	yes	no	yes	no	yes	no	4	2	yes
601106702	rural	female	60	Junior high school	Waiting for employment	answer_right	answer_right	answer_wrong	answer_wrong	yes	yes	yes	no	no	yes	no	yes	no	no	no	2	3	no
601102201	rural	female	52	Junior high school	Waiting for employment	answer_right	answer_right	answer_right	answer_wrong	yes	yes	yes	yes	no	yes	yes	yes	yes	yes	no	3	4	yes
604305601	rural	female	36	Junior high school	Waiting for employment	answer_right	answer_wrong	answer_wrong	answer_wrong	no	no	no	yes	no	no	no	yes	no	no	yes	1	1	yes
602201802	rural	female	47	Primary school	Waiting for employment	answer_wrong		answer_wrong	answer_wrong	no	no	no	yes	unclear	no	no	no	no	no	no		1	yes
604204901	rural	female	61	Primary school	Waiting for employment	answer_right	answer_right	answer_right	answer_right	no	no	no	yes	yes	no	no	yes	yes	no	yes	4	1	no
604407401	rural	female	46	Primary school	Waiting for employment	answer_right	answer_wrong	answer_right		yes	yes	no	yes	no	no	no	yes	yes	no	no		3	yes
603502201	rural	male	49	Junior high school	Waiting for employment	answer_wrong		answer_wrong	answer_wrong	no	no	no	yes	unclear	no	no	yes	yes	no	no		1	no
604100401	rural	female	48	Junior high school	Waiting for employment	answer_right	answer_wrong	answer_wrong		no	no	no	no	no	no	no	yes	yes	no	no		0	yes
604100201	rural	female	47	Junior high school	Waiting for employment	answer_right	answer_right	answer_right		no	yes	no	no	no	no	no	yes	yes	no	yes		1	yes
204400801	urban	male	56	3-year college graduate or higher	Waiting for employment	answer_right	answer_right	answer_right	answer_wrong	yes	yes	yes	yes	no	no	no	yes	yes	no	no	3	4	yes
601300102	rural	female	32	3-year college graduate or higher	Waiting for employment	answer_right	answer_right	answer_right	answer_wrong	yes	yes	yes	yes	no	no	no	yes	yes	yes	no	3	4	yes
603301306	rural	female	56	Senior high school	Waiting for employment	answer_right	answer_right	answer_right	answer_right	yes	yes	yes	no	no	yes	no	yes	yes	yes	no	4	3	no
603302303	rural	female	49	Senior high school	Waiting for employment	answer_right		answer_right		no	no	no	yes	yes	yes	no	yes	yes	no	no		1	no
605100902	rural	male	45	Junior high school	Waiting for employment	answer_right	answer_right	answer_right		yes	yes	no	yes	yes	yes	no	yes	yes	yes	no		3	yes
604202001	rural	female	19	Senior high school	Waiting for employment	answer_right	answer_wrong	answer_right	answer_wrong	yes	yes	no	yes	no	no	yes	yes	yes	yes		2	3	yes
605300202	rural	female	47	Junior high school	Waiting for employment	answer_right	answer_right	answer_right	answer_right	yes	yes	yes	no	no	yes	yes	yes	yes	yes	no	4	3	no
601503403	rural	female	51	Senior high school	Waiting for employment	answer_right	answer_right	answer_right	answer_wrong	no	no	yes	yes	yes	yes	yes	yes	yes	yes	yes	3	2	yes
305501601	urban	male	61	3-year college graduate or higher	Retirees	answer_right	answer_right	answer_right	answer_right	no	yes	yes	yes	no	yes	no	yes	no	yes	no	4	3	no
101502101	urban	female	61	Senior high school	Retirees	answer_right	answer_wrong	answer_right	answer_right	yes	yes	no	yes	yes	yes	yes	yes	yes	yes	no	3	3	no
204405501	urban	female	56	3-year college graduate or higher	Retirees	answer_right	answer_right	answer_right	answer_right	no	no	yes	no	yes	no	no	yes	yes	yes	no	4	1	no
201201101	urban	female	60	Senior high school	Retirees	answer_right	answer_right	answer_right	answer_right	yes	yes	yes	yes	unclear	no	yes	yes	yes	yes	yes	4	4	no
603101906	rural	male	57	Junior high school	Retirees	answer_right	answer_right	answer_right	answer_right	no	no	yes	yes	no	no	no	yes	yes	no	no	4	2	yes
603101801	rural	male	56	Junior high school	Retirees	answer_right	answer_right	answer_right	answer_right	no	no	no	yes	no	no	no	yes	yes	no	no	4	1	yes
603102601	rural	male	79	Senior high school	Retirees	answer_right	answer_right	answer_right	answer_right	no	no	yes	yes	yes	no	yes	yes	yes	no	no	4	2	yes
603101303	rural	male	67	Senior high school	Retirees	answer_right	answer_right	answer_right	answer_right	no	no	yes	yes	no	no	yes	yes	yes	yes		4	2	yes
101501502	urban	female	55	3-year college graduate or higher	Retirees	answer_right	answer_right	answer_right	answer_right	yes	yes	yes	yes	no	yes	no	yes	yes	yes	no	4	4	no
102300103	urban	female	51	Senior high school	Retirees	answer_right	answer_right	answer_right	answer_right	no	no	yes	yes	no	yes	no	yes	yes	yes	yes	4	2	yes
603101305	rural	female	65	Junior high school	Retirees	answer_right	answer_right	answer_right	answer_right	no	no	yes	yes	no	no	yes	yes	yes	yes	no	4	2	yes
305102301	urban	female	58	Junior high school	Retirees	answer_right	answer_wrong	answer_right	answer_right	yes	yes	yes	yes	no	yes	no	yes	yes	yes	no	3	4	no
301300701	urban	female	56	Junior high school	Retirees	answer_right	answer_wrong	answer_wrong	answer_right	no	yes	yes	yes	yes	yes	no	yes	yes	yes	no	2	3	no
302408401	urban	male	66	Senior high school	Retirees	answer_right	answer_right	answer_right	answer_right	yes	yes	yes	yes	yes	yes	no	yes	yes	no	yes	4	4	no
204300401	urban	male	48	Senior high school	Retirees	answer_right	answer_right	answer_right	answer_right	no	no	yes	yes	no	yes	no	yes	yes	yes	no	4	2	yes
204300302	urban	male	39	Senior high school	Retirees	answer_right	answer_right	answer_right	answer_right	yes	yes	yes	yes	no	yes	no	yes	yes	yes	no	4	4	no
102300901	urban	female	57	3-year college graduate or higher	Retirees	answer_right	answer_wrong	answer_right	answer_right	yes	yes	yes	yes	no	yes	no	yes	yes	yes	yes	3	4	yes
204400102	urban	female	47	3-year college graduate or higher	Retirees	answer_right	answer_right	answer_right	answer_right	yes	yes	yes	yes	yes	yes	no	yes	yes	yes	no	4	4	yes
204502201	urban	female	55	3-year college graduate or higher	Retirees	answer_right	answer_right	answer_right	answer_right	yes	yes	yes	yes	no	yes	no	yes	yes	yes	no	4	4	no
603500207	rural	female	53	Senior high school	Retirees	answer_right	answer_right	answer_right	answer_right	yes	yes	no	yes	yes	yes	no	yes	yes	yes	yes	4	3	yes
204304702	urban	male	60	3-year college graduate or higher	Retirees	answer_right	answer_right	answer_right	answer_right	no	no	yes	yes	no	yes	no	yes	yes	yes	no	4	2	yes
102301803	urban	female	44	Senior high school	Retirees	answer_right	answer_right	answer_right	answer_right	no	no	yes	yes	no	yes	no	yes	yes	yes	yes	4	2	no
201201105	urban	male	60	Junior high school	Retirees	answer_right	answer_right	answer_right	answer_right	yes	yes	yes	yes	no	no	yes	yes	yes	yes	yes	4	4	no
201201702	urban	male	57	Junior high school	Retirees	answer_right	answer_right	answer_right	answer_right	yes	yes	yes	yes	no	yes	yes	yes	yes	yes	yes	4	4	yes
204106902	urban	male	74	Senior high school	Retirees	answer_right	answer_right	answer_right	answer_right	yes	yes	yes	yes	yes	yes	no	yes	yes	yes	yes	4	4	no
204405201	urban	female	59	Senior high school	Retirees	answer_right	answer_right	answer_right	answer_right	yes	yes	yes	yes	yes	yes	no	yes	yes	yes	no	4	4	no
205301101	urban	male	65	Senior high school	Retirees	answer_right	answer_right	answer_right	answer_right	yes	yes	yes	yes	yes	yes	yes	yes	yes	yes	yes	4	4	yes
204106002	urban	male	71	3-year college graduate or higher	Retirees	answer_right	answer_right	answer_right	answer_right	yes	yes	yes	yes	no	yes	yes	yes	yes	yes	no	4	4	no
204403601	urban	female	58	3-year college graduate or higher	Retirees	answer_right	answer_right	answer_right	answer_right	yes	yes	yes	yes	yes	yes	no	yes	yes	yes	yes	4	4	no
204501001	urban	female	47	3-year college graduate or higher	Retirees	answer_right	answer_right	answer_right	answer_right	yes	yes	yes	yes	yes	yes	no	yes	no	yes	no	4	4	yes
204501801	urban	male	56	3-year college graduate or higher	Retirees	answer_right	answer_right	answer_right	answer_right	yes	yes	yes	yes	yes	yes	no	yes	no	yes	no	4	4	no
204300301	urban	female	68	Senior high school	Retirees	answer_right	answer_right	answer_right	answer_right	no	no	yes	yes	yes	yes	no	yes	yes	yes	yes	4	2	yes
204400301	urban	female	59	Senior high school	Retirees	answer_right	answer_right	answer_right	answer_right	yes	yes	yes	yes	yes	yes	yes	yes	yes	yes	no	4	4	no
605103001	rural	male	58	Junior high school	Retirees	answer_right	answer_right	answer_right	answer_right	yes	yes	yes	yes	yes	yes	yes	yes	yes	yes	yes	4	4	yes
305402002	urban	male	58	Senior high school	Retirees	answer_right	answer_right	answer_right	answer_right	yes	no	yes	yes	no	no	no	yes	yes	yes	yes	4	3	yes
102304501	urban	female	63	Senior high school	Retirees	answer_right	answer_right	answer_wrong	answer_right	yes	yes	yes	yes	no	yes	yes	yes	yes	yes	yes	3	4	yes
101300505	urban	male	74	Illiterate	Retirees	answer_right	answer_right	answer_right	answer_right	no	yes	yes	yes	yes	yes	yes	yes	yes	yes	no	4	3	yes
102200401	urban	male	56	3-year college graduate or higher	Retirees	answer_right	answer_wrong	answer_right	answer_wrong	yes	yes	yes	yes	yes	yes	no	yes	yes	yes	no	2	4	no
102302503	urban	male	56	3-year college graduate or higher	Retirees	answer_right	answer_right	answer_right	answer_right	yes	yes	yes	yes	yes	yes	no	yes	yes	yes	yes	4	4	no
204304801	urban	male	66	3-year college graduate or higher	Retirees	answer_right	answer_right	answer_right	answer_wrong	no	yes	yes	yes	yes	yes	no	yes	yes	yes	no	3	3	yes
204404201	urban	male	62	3-year college graduate or higher	Retirees	answer_right	answer_right	answer_right	answer_right	no	no	yes	yes	no	yes	yes	yes	yes	yes	yes	4	2	no
204500101	urban	female	48	3-year college graduate or higher	Retirees	answer_right	answer_right	answer_wrong	answer_right	yes	yes	no	yes	unclear	no	no	yes	yes	no	no	3	3	yes
603302402	rural	male	70	Junior high school	Retirees	answer_right	answer_right	answer_right	answer_right	yes	no	no	no	yes	no	yes	yes	yes	yes	no	4	1	yes
603500210	rural	female	50	Junior high school	Retirees	answer_right	answer_right	answer_right	answer_right	yes	yes	yes	yes	no	no	no	yes	no	yes	no	4	4	no
104203101	urban	female	50	Senior high school	Retirees	answer_right	answer_right	answer_right	answer_right	yes	yes	yes	yes	yes	yes	no	yes	no	yes	no	4	4	no
105503657	urban	male	62	Senior high school	Retirees	answer_right	answer_right	answer_right	answer_right	yes	yes	yes	yes	yes	yes	yes	yes	yes	yes	yes	4	4	no
604408001	rural	female	58	3-year college graduate or higher	Retirees	answer_right	answer_wrong	answer_right	answer_right	yes	yes	yes	yes	no	no	no	yes	yes	yes	no	3	4	no
105504366	urban	female	64	Illiterate	Retirees	answer_right	answer_right	answer_right	answer_right	no	no	yes	yes	yes	no	no	yes	yes	yes	yes	4	2	no
301304201	urban	male	81	Senior high school	Retirees	answer_right	answer_right	answer_right	answer_right	no	no	yes	yes	yes	yes	no	yes	yes	yes	no	4	2	no
305104201	urban	female	48	3-year college graduate or higher	Retirees	answer_right	answer_right	answer_right	answer_right	no	no	yes	yes	no	no	no	yes	yes	yes	no	4	2	no
205500304	urban	female	64	Senior high school	Retirees	answer_right	answer_right	answer_right	answer_right	no	no	yes	yes	yes	no	no	yes	yes	no	yes	4	2	yes
603300105	rural	male	75	Illiterate	Retirees	answer_right	answer_right	answer_right	answer_right	yes	no	no	no	no	no	no	yes	no	no	yes	4	1	yes
303304601	urban	female	50	Senior high school	Retirees	answer_right	answer_right	answer_right	answer_right	no	no	yes	yes	yes	yes	no	no	yes	yes	no	4	2	yes
105504062	urban	male	65	Junior high school	Retirees	answer_right	answer_right	answer_right	answer_right	no	no	yes	yes	yes	no	no	yes	yes	yes	yes	4	2	no
305502602	urban	female	67	Senior high school	Retirees	answer_right	answer_right	answer_wrong	answer_right	no	no	yes	yes	no	no	no	no	yes	yes	yes	3	2	yes
101201203	urban	female	59	Senior high school	Retirees	answer_right	answer_right	answer_right	answer_right	yes	yes	yes	yes	yes	no	no	yes	yes	yes	yes	4	4	yes
603500209	rural	female	57	Senior high school	Retirees	answer_right	answer_right	answer_right	answer_right	yes	yes	yes	yes	yes	no	no	yes	yes	yes	yes	4	4	no
103202901	urban	male	62	Senior high school	Retirees	answer_right	answer_right	answer_right	answer_right	no	no	no	yes	yes	yes	no	yes	yes	yes	no	4	1	no
305500301	urban	male	64	Junior high school	Retirees	answer_right	answer_right	answer_right	answer_right	yes	yes	no	yes	yes	no	no	no	yes	yes	no	4	3	no
204102501	urban	female	60	3-year college graduate or higher	Retirees	answer_right	answer_wrong	answer_right	answer_right	no	no	yes	yes	no	no	no	yes	yes	yes	no	3	2	no
105503353	urban	male	64	3-year college graduate or higher	Retirees	answer_right	answer_right	answer_right	answer_right	yes	yes	yes	yes	yes	yes	no	yes	yes	yes	yes	4	4	no
202500504	urban	female	57	Junior high school	Retirees	answer_right	answer_right	answer_right	answer_right	no	yes	no	yes	yes	yes	no	yes	yes	yes	no	4	2	no
204400202	urban	male	59	Junior high school	Retirees	answer_right	answer_right	answer_right	answer_right	no	yes	yes	yes	no	yes	no	yes	yes	yes	no	4	3	no
101400403	urban	female	63	Senior high school	Retirees	answer_right	answer_wrong	answer_right	answer_right	no	no	yes	yes	no	yes	no	yes	yes	yes	no	3	2	no
205202004	urban	female	50	Junior high school	Retirees	answer_right	answer_right	answer_right	answer_right	no	no	yes	yes	no	yes	no	yes	yes	yes	no	4	2	yes
201101701	urban	female	52	Senior high school	Retirees	answer_right	answer_right	answer_right	answer_wrong	no	no	yes	yes	no	yes	no	yes	yes	yes	no	3	2	no
204200302	urban	female	56	Senior high school	Retirees	answer_right	answer_right	answer_right	answer_right	yes	yes	yes	yes	no	no	no	yes	yes	yes	yes	4	4	no
301301001	urban	male	61	Junior high school	Retirees	answer_right	answer_wrong	answer_right	answer_right	yes	yes	yes	yes	yes	yes	no	yes	yes	yes	no	3	4	no
301301002	urban	female	62	Junior high school	Retirees	answer_right	answer_wrong	answer_right	answer_right	yes	yes	yes	yes	yes	yes	no	yes	yes	yes	no	3	4	no
305301601	urban	male	66	3-year college graduate or higher	Retirees	answer_right	answer_right	answer_right	answer_right	no	yes	yes	yes	no	yes	no	yes	yes	no	no	4	3	no
305301602	urban	female	64	3-year college graduate or higher	Retirees	answer_right	answer_right	answer_right	answer_right	no	yes	yes	yes	no	yes	no	yes	yes	no	no	4	3	no
105503658	urban	female	61	Junior high school	Retirees	answer_right	answer_right	answer_right	answer_right	no	yes	yes	yes	yes	yes	yes	yes	yes	yes	yes	4	3	no
104304101	urban	female	53	3-year college graduate or higher	Retirees	answer_right	answer_right	answer_right	answer_right	yes	yes	yes	yes	yes	yes	no	yes	yes	no	no	4	4	yes
204400401	urban	female	85	Primary school	Retirees	answer_right	answer_right	answer_right	answer_right	no	yes	yes	yes	no	yes	no	yes	no	yes	yes	4	3	yes
102200802	urban	female	77	Senior high school	Retirees	answer_right	answer_wrong	answer_right	answer_wrong	yes	yes	yes	yes	no	yes	no	yes	yes	yes	yes	2	4	no
102200502	urban	female	55	3-year college graduate or higher	Retirees	answer_right	answer_wrong	answer_right	answer_wrong	yes	yes	yes	yes	yes	yes	no	yes	yes	yes	no	2	4	yes
102302803	urban	female	43	3-year college graduate or higher	Retirees	answer_right	answer_right	answer_right	answer_right	yes	yes	no	yes	no	yes	no	yes	yes	yes	yes	4	3	no
202301301	urban	female	51	Senior high school	Retirees	answer_right	answer_right	answer_right	answer_right	yes	yes	yes	yes	yes	yes	no	yes	yes	yes	no	4	4	no
305102501	urban	female	58	3-year college graduate or higher	Retirees	answer_right	answer_right	answer_right	answer_right	yes	yes	yes	yes	no	yes	no	yes	yes	yes	no	4	4	no
301302202	urban	male	51	Senior high school	Retirees	answer_right	answer_right	answer_right	answer_right	no	yes	no	yes	yes	yes	no	yes	yes	yes	no	4	2	no
101201103	urban	female	62	3-year college graduate or higher	Retirees	answer_right	answer_right	answer_right	answer_right	no	yes	yes	yes	yes	no	no	yes	yes	yes	no	4	3	no
301302402	urban	female	59	Junior high school	Retirees	answer_right	answer_wrong	answer_right	answer_right	yes	yes	yes	yes	yes	yes	no	yes	yes	yes	no	3	4	no
101500302	urban	female	71	3-year college graduate or higher	Retirees	answer_right	answer_wrong	answer_right	answer_right	yes	yes	yes	yes	yes	yes	yes	yes	yes	yes	yes	3	4	yes
101502001	urban	male	58	Junior high school	Retirees	answer_right	answer_right	answer_right	answer_right	yes	yes	no	yes	yes	yes	no	yes	yes	yes	no	4	3	no
102201001	urban	female	70	Primary school	Retirees	answer_right	answer_right	answer_right	answer_wrong	yes	yes	yes	yes	yes	yes	no	yes	yes	yes	yes	3	4	no
305300103	urban	male	56	Primary school	Retirees	answer_right	answer_right	answer_right	answer_right	yes	yes	yes	yes	yes	yes	no	yes	yes	yes	no	4	4	no
305300104	urban	female	57	Primary school	Retirees	answer_right	answer_right	answer_right	answer_right	yes	yes	yes	yes	yes	yes	no	yes	yes	yes	no	4	4	yes
102200801	urban	male	76	Junior high school	Retirees	answer_right	answer_wrong	answer_right	answer_wrong	yes	yes	yes	yes	yes	yes	no	yes	yes	yes	yes	2	4	no
101501301	urban	female	62	Senior high school	Retirees	answer_right	answer_right	answer_right	answer_right	no	yes	no	yes	yes	yes	no	yes	yes	yes	yes	4	2	no
102200302	urban	female	58	Senior high school	Retirees	answer_right	answer_right	answer_right	answer_wrong	yes	yes	yes	yes	yes	yes	no	yes	yes	yes	yes	3	4	no
202400604	urban	female	63	Senior high school	Retirees	answer_right	answer_right	answer_right	answer_right	yes	yes	yes	yes	yes	yes	no	yes	no	yes	yes	4	4	no
203301901	urban	female	78	Senior high school	Retirees	answer_right	answer_wrong	answer_right	answer_right	yes	yes	no	yes	no	yes	no	yes	yes	yes	yes	3	3	yes
403103802	rural	female	70	Senior high school	Retirees	answer_right	answer_wrong	answer_right	answer_right	yes	yes	no	no	yes	yes	yes	yes	yes	no	no	3	2	yes
204304001	urban	male	67	3-year college graduate or higher	Retirees	answer_right	answer_right	answer_right	answer_wrong	no	yes	yes	yes	yes	yes	no	yes	yes	yes	no	3	3	yes
204107002	urban	male	73	3-year college graduate or higher	Retirees	answer_right	answer_right	answer_right	answer_right	no	no	yes	yes	yes	yes	no	no	yes	yes	yes	4	2	no
603100101	rural	male	66	Junior high school	Retirees	answer_right	answer_right	answer_right	answer_right	no	no	yes	yes	no	yes	yes	yes	yes	yes	no	4	2	yes
603100403	rural	female	61	Junior high school	Retirees	answer_right	answer_right	answer_right	answer_right	no	no	no	yes	no	yes	yes	yes	yes	yes	no	4	1	yes
202400205	urban	male	85	Primary school	Retirees	answer_right	answer_right	answer_right	answer_right	yes	yes	yes	yes	no	no	yes	yes	no	yes	yes	4	4	yes
202400204	urban	female	77	3-year college graduate or higher	Retirees	answer_right	answer_right	answer_right	answer_right	yes	yes	yes	yes	no	no	yes	yes	yes	yes	yes	4	4	no
204106901	urban	female	71	Senior high school	Retirees	answer_right	answer_right	answer_right	answer_right	yes	yes	yes	yes	yes	yes	no	yes	yes	yes	yes	4	4	no
203301202	urban	female	69	Senior high school	Retirees	answer_right	answer_right	answer_right	answer_right	yes	yes	no	yes	no	yes	yes	yes	yes	yes	yes	4	3	no
204107001	urban	female	70	Senior high school	Retirees	answer_right	answer_right	answer_right	answer_right	yes	yes	yes	yes	yes	yes	yes	yes	yes	yes	no	4	4	no
203301001	urban	female	66	3-year college graduate or higher	Retirees	answer_right	answer_right	answer_right	answer_right	yes	yes	no	yes	no	yes	yes	yes	yes	yes	yes	4	3	no
302108101	urban	female	61	3-year college graduate or higher	Retirees	answer_right	answer_right	answer_right	answer_wrong	yes	yes	yes	yes	yes	yes	no	yes	yes	yes	no	3	4	no
305502801	urban	female	65	Senior high school	Retirees	answer_right	answer_right	answer_right	answer_right	no	no	yes	yes	yes	yes	no	yes	yes	yes	no	4	2	no
303302301	urban	female	68	Junior high school	Retirees	answer_right	answer_right	answer_right	answer_right	yes	yes	yes	yes	yes	yes	yes	yes	yes	no	no	4	4	yes
104101301	urban	female	71	3-year college graduate or higher	Retirees	answer_right	answer_right	answer_right	answer_right	yes	yes	yes	yes	yes	yes	yes	yes	yes	yes	yes	4	4	yes
203301102	urban	female	20	Senior high school	Retirees	answer_right	answer_right	answer_right	answer_right	yes	yes	no	yes	yes	yes	yes	yes	yes	yes	no	4	3	no
104503602	urban	female	62	3-year college graduate or higher	Retirees	answer_right	answer_right	answer_right	answer_right	no	no	yes	yes	yes	yes	yes	yes	yes	yes	no	4	2	no
204107301	urban	male	69	3-year college graduate or higher	Retirees	answer_right	answer_right	answer_right	answer_wrong	no	no	yes	yes	yes	yes	yes	yes	yes	yes	no	3	2	no
204300501	urban	male	67	3-year college graduate or higher	Retirees	answer_wrong	answer_wrong	answer_right	answer_right	yes	yes	yes	yes	yes	yes	yes	yes	yes	yes	yes	2	4	yes
204300101	urban	female	67	Senior high school	Retirees	answer_right	answer_right	answer_wrong	answer_right	no	no	yes	yes	yes	yes	yes	yes	no	yes	yes	3	2	yes
205201502	urban	female	54	Junior high school	Retirees	answer_right	answer_right	answer_right	answer_right	no	yes	no	yes	unclear	no	no	yes	yes	yes	yes	4	2	no
203201202	urban	male	58	Primary school	Retirees	answer_right	answer_right	answer_right	answer_right	no	no	yes	yes	yes	yes	no	yes	yes	yes	no	4	2	yes
302107801	urban	female	66	3-year college graduate or higher	Retirees	answer_right	answer_right	answer_wrong	answer_wrong	yes	yes	yes	yes	yes	yes	no	yes	yes	yes	yes	2	4	no
202400102	urban	female	54	Senior high school	Retirees	answer_right	answer_right	answer_right	answer_wrong	no	yes	yes	yes	yes	yes	no	yes	yes	yes	no	3	3	no
403301901	rural	female	61	Illiterate	Retirees	answer_right	answer_right	answer_right	answer_right	no	no	no	yes	unclear	no	no	no	no	yes	no	4	1	no
305501404	urban	male	59	Senior high school	Retirees	answer_right	answer_wrong	answer_right	answer_right	no	no	yes	yes	no	yes	no	yes	yes	yes	no	3	2	no
602102502	rural	female	53	Senior high school	Retirees	answer_right	answer_wrong	answer_right	answer_wrong	no	no	yes	yes	no	yes	no	yes	yes	yes	no	2	2	no
602100701	rural	male	68	Primary school	Retirees	answer_right	answer_wrong	answer_right	answer_right	no	no	yes	no	no	no	no	yes	yes	no	no	3	1	yes
602102901	rural	female	62	Junior high school	Retirees	answer_right	answer_wrong	answer_right	answer_right	no	no	yes	no	no	no	no	yes	yes	no	no	3	1	no
602100902	rural	female	52	Senior high school	Retirees	answer_right	answer_right	answer_right	answer_right	yes	no	yes	no	no	no	no	yes	yes	no	no	4	2	yes
203406202	urban	female	61	Senior high school	Retirees	answer_right	answer_wrong	answer_right	answer_right	yes	yes	yes	yes	yes	yes	yes	yes	yes	yes	yes	3	4	no
103203801	urban	male	64	Junior high school	Retirees	answer_right	answer_right	answer_right	answer_right	no	no	yes	yes	no	yes	no	yes	yes	no	no	4	2	no
203100805	urban	female	62	3-year college graduate or higher	Retirees	answer_right	answer_wrong	answer_right	answer_right	yes	yes	yes	yes	no	no	no	yes	yes	yes	no	3	4	yes
202500501	urban	male	58	Junior high school	Retirees	answer_right	answer_right	answer_right	answer_right	no	yes	no	yes	no	yes	no	no	yes	yes	no	4	2	no
202200701	urban	female	58	3-year college graduate or higher	Retirees	answer_right	answer_wrong	answer_wrong	answer_wrong	yes	yes	yes	yes	no	yes	yes	yes	yes	yes	no	1	4	yes
602501301	rural	male	65	Senior high school	Retirees	answer_right	answer_wrong	answer_right	answer_right	no	no	no	yes	yes	no	no	no	yes	no	yes	3	1	yes
101201204	urban	male	61	Senior high school	Retirees	answer_right	answer_right	answer_right	answer_right	yes	yes	no	yes	yes	no	no	yes	yes	yes	yes	4	3	no
401306701	rural	female	31	Senior high school	Retirees	answer_right	answer_right	answer_right	answer_right	no	yes	yes	yes	unclear	yes	yes	yes	yes	yes	no	4	3	no
101300504	urban	male	73	Primary school	Retirees	answer_right	answer_right	answer_right	answer_right	no	yes	yes	yes	yes	yes	no	yes	yes	yes	no	4	3	yes
204501103	urban	male	53	Junior high school	Retirees	answer_right	answer_right	answer_wrong	answer_wrong	yes	yes	no	yes	unclear	yes	no	yes	yes	no	no	2	3	yes
104402703	urban	female	55	Senior high school	Retirees	answer_right	answer_right	answer_right	answer_right	no	no	yes	yes	no	yes	yes	yes	no	yes	no	4	2	no
305502601	urban	male	68	Senior high school	Retirees	answer_right	answer_right	answer_right	answer_right	no	no	no	yes	no	yes	yes	yes	yes	yes	no	4	1	no
401304101	rural	female	70	Senior high school	Retirees	answer_right	answer_right	answer_right	answer_wrong	no	no	yes	no	yes	yes	yes	yes	yes	yes	yes	3	1	no
201101104	urban	male	60	Senior high school	Retirees	answer_right	answer_right	answer_right	answer_wrong	no	yes	no	yes	yes	yes	no	yes	yes	yes	no	3	2	yes
203301503	urban	male	74	Senior high school	Retirees	answer_right	answer_right	answer_right	answer_right	yes	yes	yes	yes	unclear	yes	no	yes	yes	yes	no	4	4	no
203301601	urban	male	72	Senior high school	Retirees	answer_right	answer_right	answer_right	answer_right	yes	yes	yes	yes	yes	yes	no	yes	yes	yes	yes	4	4	no
102304701	urban	female	57	3-year college graduate or higher	Retirees	answer_right	answer_right	answer_right	answer_right	yes	yes	yes	yes	yes	yes	no	yes	yes	yes	yes	4	4	yes
401201101	rural	female	63	3-year college graduate or higher	Retirees	answer_right	answer_right	answer_right	answer_right	yes	yes	yes	no	yes	yes	no	yes	yes	yes	yes	4	3	no
204301101	urban	female	58	Senior high school	Retirees	answer_right	answer_right	answer_right	answer_right	no	no	yes	yes	unclear	yes	no	yes	yes	yes	no	4	2	no
204102901	urban	female	59	Junior high school	Retirees	answer_right	answer_right	answer_right	answer_right	yes	yes	no	yes	unclear	yes	no	yes	yes	yes	no	4	3	no
203202603	urban	male	58	Junior high school	Retirees	answer_right	answer_right	answer_right	answer_right	no	yes	yes	yes	yes	yes	no	yes	yes	yes	no	4	3	no
102105901	urban	male	72	3-year college graduate or higher	Retirees	answer_right	answer_wrong	answer_right	answer_right	yes	yes	yes	yes	no	yes	no	yes	yes	yes	yes	3	4	no
105301220	urban	male	68	Junior high school	Retirees	answer_right	answer_right	answer_right	answer_right	no	no	yes	yes	unclear	yes	no	yes	yes	yes	yes	4	2	yes
305402003	urban	female	54	Senior high school	Retirees	answer_right	answer_right	answer_right	answer_right	no	no	yes	yes	no	no	no	yes	yes	no	yes	4	2	yes
204501202	urban	male	55	Junior high school	Retirees	answer_right	answer_right	answer_wrong	answer_wrong	yes	yes	no	yes	unclear	yes	no	yes	yes	yes	yes	2	3	yes
202203304	urban	female	55	Senior high school	Retirees	answer_right	answer_right	answer_right	answer_wrong	no	yes	yes	yes	unclear	yes	no	yes	yes	yes	no	3	3	no
403105504	rural	male	63	Senior high school	Retirees	answer_right	answer_wrong	answer_right	answer_wrong	yes	yes	yes	yes	no	no	no	yes	yes	no	yes	2	4	yes
101201102	urban	male	71	3-year college graduate or higher	Retirees	answer_right	answer_right	answer_right	answer_right	yes	yes	yes	yes	unclear	yes	no	yes	yes	yes	yes	4	4	no
301302001	urban	female	68	Senior high school	Retirees	answer_right	answer_right	answer_right	answer_right	no	no	no	yes	yes	yes	no	yes	no	yes	no	4	1	yes
305401502	urban	female	61	Senior high school	Retirees	answer_right	answer_right	answer_right	answer_right	no	no	yes	yes	no	no	no	yes	yes	no	yes	4	2	yes
201302601	urban	male	59	Senior high school	Retirees	answer_right	answer_right	answer_right	answer_wrong	no	no	yes	no	yes	yes	yes	yes	no	yes	no	3	1	yes
202402201	urban	female	51	Senior high school	Retirees	answer_right	answer_right	answer_right	answer_right	no	yes	yes	yes	unclear	no	no	yes	no	yes	no	4	3	no
102501501	urban	male	55	3-year college graduate or higher	Retirees	answer_right	answer_right	answer_right	answer_right	no	no	yes	yes	no	no	no	no	no	yes	yes	4	2	no
101502401	urban	female	52	Senior high school	Retirees	answer_right	answer_right	answer_right	answer_right	no	no	yes	yes	no	yes	no	yes	yes	yes	no	4	2	yes
304201004	urban	male	66	Senior high school	Retirees	answer_right	answer_right	answer_right	answer_right	yes	yes	no	no	yes	no	no	yes	no	no	yes	4	2	no
205102703	urban	female	50	Senior high school	Retirees	answer_right	answer_right	answer_right	answer_wrong	no	no	yes	yes	no	no	no	yes	yes	no	no	3	2	no
102400601	urban	male	58	Junior high school	Retirees	answer_right	answer_right	answer_right	answer_right	no	no	yes	yes	yes	yes	no	yes	yes	yes	no	4	2	yes
205301402	urban	female	80	Senior high school	Retirees	answer_right	answer_wrong	answer_right	answer_right	no	no	yes	yes	no	no	no	yes	yes	yes	yes	3	2	no
302508301	urban	male	69	3-year college graduate or higher	Retirees	answer_right	answer_right	answer_right	answer_wrong	no	no	no	yes	no	yes	no	yes	yes	yes	no	3	1	yes
305401102	urban	female	69	Junior high school	Retirees	answer_right	answer_right	answer_right	answer_right	yes	no	yes	yes	no	yes	no	yes	yes	no	no	4	3	yes
105102144	urban	male	55	Junior high school	Retirees	answer_right	answer_right	answer_right	answer_wrong	yes	yes	yes	no	yes	no	no	yes	no	yes	no	3	3	yes
104302401	urban	female	58	Senior high school	Retirees	answer_wrong	answer_wrong	answer_right	answer_right	no	no	no	no	no	yes	no	yes	yes	yes	yes	2	0	no
601402201	rural	male	67	Junior high school	Retirees	answer_right	answer_right	answer_right	answer_right	no	no	no	yes	no	yes	no	yes	yes	no	yes	4	1	no
303301001	urban	female	54	Junior high school	Retirees	answer_right	answer_right	answer_right	answer_right	no	no	no	yes	yes	yes	no	yes	yes	yes	no	4	1	no
205500501	urban	male	70	Senior high school	Retirees	answer_right	answer_right	answer_right	answer_right	no	no	yes	yes	yes	yes	no	yes	yes	yes	yes	4	2	no
201302502	urban	female	55	Senior high school	Retirees	answer_right	answer_right	answer_right	answer_wrong	yes	yes	yes	no	no	yes	no	yes	yes	no	no	3	3	yes
303304002	urban	female	72	Junior high school	Retirees	answer_right	answer_right	answer_right	answer_right	no	no	yes	yes	yes	yes	no	yes	yes	yes	no	4	2	no
101300202	urban	male	79	Primary school	Retirees	answer_wrong	answer_right	answer_right	answer_wrong	yes	yes	yes	yes	no	no	no	yes	yes	yes	no	2	4	yes
202200302	urban	male	57	Junior high school	Retirees	answer_right	answer_wrong	answer_right	answer_right	no	no	yes	no	no	no	no	yes	no	yes	yes	3	1	no
105305666	urban	male	75	Senior high school	Retirees	answer_right	answer_right	answer_right	answer_right	no	no	yes	yes	yes	no	no	yes	yes	yes	yes	4	2	no
301401601	urban	female	70	Junior high school	Retirees	answer_right	answer_right	answer_right	answer_right	yes	yes	yes	no	no	no	no	yes	yes	yes	no	4	3	yes
305302003	urban	female	34	Junior high school	Retirees	answer_right	answer_wrong	answer_right	answer_right	yes	yes	yes	no	no	yes	no	yes	yes	yes	no	3	3	no
102500602	urban	female	55	Junior high school	Retirees	answer_right	answer_right	answer_right	answer_right	no	no	yes	yes	yes	yes	no	yes	yes	yes	no	4	2	yes
202502604	urban	male	61	Junior high school	Retirees	answer_right	answer_right	answer_right	answer_wrong	yes	yes	no	yes	no	yes	no	yes	yes	no	no	3	3	yes
304503502	urban	male	55	Junior high school	Retirees	answer_right	answer_right	answer_right	answer_right	yes	yes	yes	no	no	yes	no	yes	yes	yes	no	4	3	no
102500802	urban	female	61	Junior high school	Retirees	answer_right	answer_wrong	answer_wrong	answer_right	no	no	yes	yes	yes	yes	no	yes	yes	yes	yes	2	2	yes
105504468	urban	male	62	3-year college graduate or higher	Retirees	answer_right	answer_right	answer_right	answer_right	yes	yes	yes	no	yes	no	no	yes	yes	yes	yes	4	3	no
401201401	rural	male	57	3-year college graduate or higher	Retirees	answer_right	answer_right	answer_right	answer_wrong	no	yes	yes	yes	yes	no	no	yes	yes	yes	no	3	3	yes
101200103	urban	female	68	Senior high school	Retirees	answer_right	answer_right	answer_right	answer_wrong	yes	yes	yes	yes	yes	no	no	yes	yes	no	no	3	4	yes
104200401	urban	female	56	3-year college graduate or higher	Retirees	answer_right	answer_right	answer_right	answer_wrong	yes	yes	yes	yes	no	no	no	yes	yes	yes	no	3	4	no
601301304	rural	male	72	Junior high school	Retirees	answer_right	answer_right	answer_right	answer_right	no	no	no	no	yes	yes	no	yes	yes	yes	yes	4	0	yes
102102002	urban	male	70	Primary school	Retirees	answer_right	answer_wrong	answer_right	answer_right	no	no	yes	no	yes	no	no	yes	yes	yes	yes	3	1	yes
104203404	urban	female	61	Senior high school	Retirees	answer_right	answer_right	answer_right	answer_wrong	yes	yes	no	yes	yes	no	no	yes	yes	no	no	3	3	yes
105503455	urban	male	68	Primary school	Retirees	answer_right	answer_right	answer_right	answer_right	yes	yes	yes	yes	yes	yes	no	yes	yes	yes	yes	4	4	no
105503354	urban	female	62	Junior high school	Retirees	answer_right	answer_right	answer_right	answer_right	yes	yes	yes	yes	yes	yes	no	yes	yes	yes	yes	4	4	no
301303601	urban	female	55	Junior high school	Retirees	answer_right	answer_wrong	answer_right	answer_right	no	no	yes	yes	no	yes	no	yes	yes	yes	no	3	2	no
201401402	urban	male	62	Junior high school	Retirees	answer_right	answer_right	answer_right	answer_right	no	no	yes	no	no	yes	no	yes	yes	yes	no	4	1	yes
102304101	urban	male	61	3-year college graduate or higher	Retirees	answer_right	answer_right	answer_right	answer_wrong	no	no	yes	yes	yes	yes	no	yes	no	yes	yes	3	2	yes
202100601	urban	male	61	Senior high school	Retirees	answer_right	answer_right	answer_right	answer_wrong	no	yes	yes	no	no	yes	no	yes	yes	no	no	3	2	no
304503501	urban	female	55	Junior high school	Retirees	answer_right	answer_right	answer_right	answer_right	yes	yes	yes	yes	no	yes	no	yes	yes	yes	no	4	4	no
303402803	urban	female	59	Junior high school	Retirees	answer_right	answer_right	answer_right	answer_right	no	no	yes	yes	no	yes	no	yes	yes	no	no	4	2	no
301103701	urban	male	61	Junior high school	Retirees	answer_right	answer_wrong	answer_right	answer_wrong	no	no	yes	yes	no	yes	no	yes	yes	yes	no	2	2	yes
102301702	urban	male	60	Junior high school	Retirees	answer_right	answer_right	answer_right	answer_right	no	no	yes	yes	no	yes	no	yes	yes	yes	yes	4	2	yes
301106301	urban	male	44	Junior high school	Retirees	answer_right	answer_wrong	answer_right	answer_wrong	no	no	yes	yes	no	yes	no	yes	yes	yes	no	2	2	no
405408401	rural	female	60	Senior high school	Retirees	answer_right	answer_right	answer_right	answer_right	yes	yes	yes	yes	yes	no	no	yes	yes	yes	yes	4	4	no
303104903	urban	male	77	Primary school	Retirees	answer_right	answer_wrong	answer_right	answer_right	no	no	yes	yes	yes	no	no	yes	yes	yes	no	3	2	no
204503703	urban	male	54	3-year college graduate or higher	Retirees	answer_right	answer_wrong	answer_right	answer_right	yes	yes	yes	yes	no	yes	no	yes	yes	yes	no	3	4	yes
102300502	urban	female	52	Junior high school	Retirees	answer_right	answer_right	answer_right	answer_right	no	no	yes	yes	no	yes	no	yes	yes	yes	yes	4	2	no
301400502	urban	female	56	Junior high school	Retirees	answer_right	answer_right	answer_right	answer_wrong	no	no	no	yes	no	yes	no	yes	yes	yes	no	3	1	yes
301401702	urban	female	55	Junior high school	Retirees	answer_right	answer_right	answer_right	answer_wrong	no	no	yes	yes	no	yes	no	yes	no	yes	no	3	2	yes
101501601	urban	female	47	3-year college graduate or higher	Retirees	answer_right	answer_wrong	answer_right	answer_right	yes	yes	yes	yes	no	yes	no	yes	yes	yes	no	3	4	yes
305104202	urban	male	51	3-year college graduate or higher	Retirees	answer_right	answer_right	answer_right	answer_right	no	no	no	yes	yes	yes	no	yes	yes	yes	no	4	1	yes
205401701	urban	female	52	Senior high school	Retirees	answer_right	answer_right	answer_wrong	answer_right	yes	yes	yes	yes	no	yes	no	yes	yes	yes	yes	3	4	no
203302001	urban	female	75	Primary school	Retirees	answer_right	answer_wrong	answer_right	answer_right	yes	yes	no	yes	no	yes	no	yes	yes	yes	yes	3	3	no
204206301	urban	male	68	3-year college graduate or higher	Retirees	answer_right	answer_right	answer_right	answer_right	yes	yes	yes	yes	no	yes	no	yes	yes	yes	yes	4	4	no
101500701	urban	female	57	3-year college graduate or higher	Retirees	answer_right	answer_right	answer_right	answer_right	no	no	yes	yes	no	yes	no	yes	yes	yes	no	4	2	no
105203262	urban	male	79	Junior high school	Retirees	answer_right	answer_right	answer_right	answer_right	yes	yes	yes	yes	no	yes	no	no	no	yes	yes	4	4	yes
302304201	urban	male	49	Senior high school	Retirees	answer_right	answer_wrong	answer_right	answer_right	yes	yes	no	yes	yes	yes	no	yes	yes	yes	no	3	3	no
205401003	urban	female	64	3-year college graduate or higher	Retirees	answer_right	answer_right	answer_right	answer_right	no	no	no	no	no	yes	no	yes	yes	yes	yes	4	0	yes
601301502	rural	male	76	Junior high school	Retirees	answer_right	answer_right	answer_right	answer_right	no	no	yes	yes	yes	yes	no	yes	yes	yes	yes	4	2	yes
205400503	urban	male	60	Senior high school	Retirees	answer_right	answer_right	answer_right	answer_right	no	no	no	no	no	yes	no	yes	no	yes	no	4	0	no
104203003	urban	female	48	3-year college graduate or higher	Retirees	answer_right	answer_right	answer_right	answer_right	yes	yes	yes	yes	yes	no	no	yes	yes	yes	no	4	4	no
101200502	urban	female	60	3-year college graduate or higher	Retirees	answer_right	answer_right	answer_right	answer_right	no	yes	yes	yes	no	no	yes	yes	no	no	yes	4	3	yes
603400202	rural	male	21	Senior high school	Retirees	answer_right	answer_right	answer_right	answer_right	yes	yes	no	yes	no	no	yes	yes	no	yes	no	4	3	no
504107601	rural	male	71	Junior high school	Retirees	answer_right	answer_right	answer_right	answer_right	no	no	no	yes	yes	no	no	yes	no	yes	yes	4	1	yes
301302401	urban	male	61	Junior high school	Retirees	answer_right	answer_wrong	answer_right	answer_right	yes	no	yes	yes	yes	yes	no	yes	yes	yes	no	3	3	no
303502301	urban	female	67	Junior high school	Retirees	answer_right	answer_right	answer_right	answer_right	no	no	yes	no	yes	yes	no	yes	yes	yes	no	4	1	yes
105503556	urban	male	64	Junior high school	Retirees	answer_right	answer_right	answer_right	answer_right	yes	yes	yes	yes	yes	yes	yes	yes	yes	yes	yes	4	4	no
202400802	urban	female	57	Senior high school	Retirees	answer_right	answer_right	answer_right	answer_wrong	yes	yes	yes	yes	no	yes	no	yes	yes	yes	no	3	4	yes
105503961	urban	male	71	Primary school	Retirees	answer_right	answer_right	answer_right	answer_right	no	no	yes	yes	yes	yes	yes	yes	yes	yes	yes	4	2	no
301203202	urban	female	55	Senior high school	Retirees	answer_right	answer_right	answer_right	answer_right	no	no	yes	yes	no	yes	no	yes	yes	yes	no	4	2	yes
105102553	urban	female	57	Junior high school	Retirees	answer_right	answer_wrong	answer_right	answer_wrong	yes	yes	yes	yes	yes	yes	no	yes	yes	no	no	2	4	yes
402100101	rural	female	48	3-year college graduate or higher	Retirees	answer_right	answer_right	answer_right	answer_right	yes	yes	yes	yes	no	yes	no	yes	yes	yes	no	4	4	no
204503903	urban	male	57	3-year college graduate or higher	Retirees	answer_right	answer_right	answer_right	answer_right	yes	yes	yes	yes	no	no	yes	yes	yes	yes	no	4	4	yes
303102101	urban	female	59	Junior high school	Retirees	answer_right	answer_wrong	answer_right	answer_wrong	no	no	no	yes	yes	no	no	yes	yes	yes	no	2	1	no
104203405	urban	male	61	Senior high school	Retirees	answer_right	answer_right	answer_right	answer_wrong	yes	no	yes	yes	yes	yes	no	yes	no	no	no	3	3	yes
205401803	urban	female	64	Senior high school	Retirees	answer_right	answer_right	answer_wrong	answer_right	no	no	no	no	no	yes	no	yes	yes	yes	yes	3	0	no
204400201	urban	female	57	Junior high school	Retirees	answer_right	answer_right	answer_right	answer_right	yes	yes	yes	yes	yes	yes	no	yes	yes	yes	yes	4	4	yes
101500702	urban	male	56	Senior high school	Retirees	answer_right	answer_right	answer_right	answer_right	no	no	yes	yes	yes	yes	no	yes	yes	yes	no	4	2	no
105203261	urban	female	79	Primary school	Retirees	answer_right	answer_right	answer_right	answer_right	yes	yes	yes	yes	yes	yes	no	no	no	yes	yes	4	4	yes
105203159	urban	male	78	Junior high school	Retirees	answer_right	answer_right	answer_right	answer_right	yes	yes	yes	yes	no	yes	no	yes	yes	yes	yes	4	4	yes
105203160	urban	female	70	Junior high school	Retirees	answer_right	answer_right	answer_right	answer_right	yes	yes	yes	yes	no	yes	no	yes	yes	yes	yes	4	4	yes
201502601	urban	female	63	Junior high school	Retirees	answer_right	answer_right	answer_right	answer_right	yes	no	yes	yes	no	yes	no	yes	yes	yes	no	4	3	no
201501401	urban	female	61	Senior high school	Retirees	answer_right	answer_right	answer_right	answer_wrong	yes	no	yes	no	no	yes	no	yes	yes	yes	no	3	2	no
203303301	urban	male	82	Primary school	Retirees	answer_right	answer_wrong	answer_right	answer_right	no	no	yes	yes	no	yes	yes	yes	yes	yes	yes	3	2	yes
305502802	urban	male	68	Senior high school	Retirees	answer_right	answer_right	answer_right	answer_right	no	no	no	yes	no	yes	no	yes	yes	yes	no	4	1	no
204405901	urban	male	68	Senior high school	Retirees	answer_right	answer_right	answer_right	answer_right	no	no	yes	yes	yes	no	no	yes	yes	yes	yes	4	2	yes
305503201	urban	female	56	Senior high school	Retirees	answer_right	answer_right	answer_right	answer_right	yes	yes	yes	yes	yes	yes	no	yes	yes	yes	no	4	4	no
201200801	urban	female	67	Junior high school	Retirees	answer_right	answer_right	answer_right	answer_right	no	no	yes	yes	yes	yes	no	yes	yes	yes	yes	4	2	yes
201200802	urban	male	69	Junior high school	Retirees	answer_right	answer_right	answer_right	answer_right	no	no	yes	yes	yes	yes	no	yes	yes	yes	yes	4	2	yes
105301321	urban	male	69	Junior high school	Retirees	answer_right	answer_right	answer_right	answer_right	yes	no	no	yes	yes	yes	no	yes	yes	yes	yes	4	2	yes
101204601	urban	female	58	Senior high school	Retirees	answer_right	answer_right	answer_right	answer_wrong	yes	yes	yes	yes	yes	yes	yes	yes	yes	yes	no	3	4	yes
202100602	urban	female	58	Junior high school	Retirees	answer_right	answer_right	answer_right	answer_wrong	no	yes	yes	no	yes	yes	no	yes	no	yes	no	3	2	no
303303905	urban	male	56	Junior high school	Retirees	answer_right	answer_right	answer_right	answer_wrong	yes	yes	yes	yes	yes	yes	yes	yes	yes	yes	no	3	4	no
102200402	urban	female	56	Senior high school	Retirees	answer_right	answer_wrong	answer_right	answer_wrong	yes	yes	yes	yes	yes	yes	no	yes	yes	yes	yes	2	4	yes
303303903	urban	female	53	Senior high school	Retirees	answer_right	answer_right	answer_right	answer_wrong	no	yes	yes	yes	no	yes	yes	yes	yes	yes	no	3	3	no
103101001	urban	female	68	3-year college graduate or higher	Retirees	answer_right	answer_right	answer_right	answer_wrong	yes	yes	yes	yes	yes	yes	no	yes	yes	yes	no	3	4	yes
203301902	urban	male	86	3-year college graduate or higher	Retirees	answer_right	answer_wrong	answer_right	answer_wrong	yes	yes	no	yes	no	yes	no	yes	yes	yes	yes	2	3	no
305103301	urban	female	67	3-year college graduate or higher	Retirees	answer_right	answer_right	answer_right	answer_wrong	yes	yes	yes	yes	yes	yes	no	yes	yes	yes	no	3	4	no
205200402	urban	female	51	Primary school	Retirees	answer_right	answer_wrong	answer_right	answer_right	no	no	yes	no	no	yes	no	yes	yes	yes	no	3	1	no
101202502	urban	female	55	3-year college graduate or higher	Retirees	answer_right	answer_wrong	answer_right	answer_wrong	no	no	yes	yes	no	yes	no	yes	yes	yes	no	2	2	no
101404401	urban	male	56	Senior high school	Retirees	answer_right	answer_right	answer_right	answer_right	no	no	yes	yes	yes	yes	no	yes	yes	yes	no	4	2	yes
301203203	urban	male	57	Junior high school	Retirees	answer_right	answer_right	answer_right	answer_right	no	no	yes	yes	yes	yes	no	yes	no	yes	no	4	2	no
303502201	urban	female	65	Junior high school	Retirees	answer_right	answer_right	answer_right	answer_right	no	no	yes	no	yes	yes	no	yes	no	yes	yes	4	1	yes
303403602	urban	female	81	Primary school	Retirees	answer_right	answer_right	answer_right	answer_wrong	no	no	yes	no	yes	yes	no	yes	yes	yes	no	3	1	yes
204500401	urban	male	69	3-year college graduate or higher	Retirees	answer_right	answer_right	answer_right	answer_right	yes	yes	yes	yes	yes	no	no	yes	yes	yes	yes	4	4	no
201302802	urban	female	52	Senior high school	Retirees	answer_right	answer_wrong	answer_right	answer_right	yes	yes	yes	no	no	yes	no	yes	yes	yes	no	3	3	no
303102901	urban	female	68	Senior high school	Retirees	answer_right	answer_right	answer_right	answer_wrong	no	yes	yes	yes	no	yes	no	yes	yes	yes	no	3	3	yes
201100501	urban	male	72	Junior high school	Retirees	answer_right	answer_right	answer_right	answer_wrong	no	no	no	yes	yes	yes	no	yes	yes	no	no	3	1	yes
403501601	rural	female	60	Junior high school	Retirees	answer_right	answer_right	answer_right	answer_right	yes	yes	yes	no	yes	yes	yes	yes	yes	yes	yes	4	3	yes
401403501	rural	female	63	Junior high school	Retirees	answer_right	answer_right	answer_right	answer_right	no	no	no	no	yes	yes	no	yes	yes	yes	no	4	0	yes
102301701	urban	female	60	Senior high school	Retirees	answer_right	answer_right	answer_right	answer_right	yes	yes	yes	yes	no	yes	no	yes	yes	yes	yes	4	4	no
204300502	urban	female	66	Junior high school	Retirees	answer_right	answer_right	answer_right	answer_right	no	yes	yes	yes	yes	yes	no	yes	yes	yes	yes	4	3	yes
201503901	urban	male	72	Junior high school	Retirees	answer_right	answer_right	answer_right	answer_wrong	yes	no	yes	no	yes	yes	no	yes	yes	yes		3	2	no
201303401	urban	female	75	3-year college graduate or higher	Retirees	answer_right	answer_right	answer_right	answer_right	yes	yes	no	yes	yes	yes	yes	yes	yes	yes	no	4	3	no
301106201	urban	male	54	Senior high school	Retirees	answer_right	answer_right	answer_right	answer_right	yes	no	no	yes	no	yes	yes	yes	no	yes	no	4	2	no
401201601	rural	female	66	Junior high school	Retirees	answer_right	answer_right	answer_right	answer_right	yes	yes	yes	no	yes	yes	yes	yes	yes	yes	yes	4	3	no
104101502	urban	male	73	3-year college graduate or higher	Retirees	answer_right	answer_right	answer_wrong	answer_right	yes	yes	yes	yes	yes	yes	no	yes	yes	yes	no	3	4	yes
401100901	rural	female	51	Senior high school	Retirees	answer_right	answer_wrong	answer_right	answer_right	yes	no	yes	no	yes	no	no	yes	yes	yes	no	3	2	no
204103601	urban	male	60	3-year college graduate or higher	Retirees	answer_right	answer_wrong	answer_right	answer_right	yes	yes	yes	yes	yes	yes	yes	yes	yes	yes	no	3	4	no
101300703	urban	female	52	Senior high school	Retirees	answer_right	answer_right	answer_right	answer_right	no	no	yes	yes	yes	yes	no	yes	yes	yes	no	4	2	yes
303300802	urban	female	71	3-year college graduate or higher	Retirees	answer_right	answer_wrong	answer_right	answer_right	yes	yes	no	yes	yes	yes	no	yes	yes	yes	yes	3	3	yes
101403301	urban	female	78	Senior high school	Retirees	answer_right	answer_right	answer_right	answer_right	yes	yes	yes	yes	yes	yes	no	yes	yes	yes	yes	4	4	no
203301101	urban	male	53	Senior high school	Retirees	answer_right	answer_right	answer_right	answer_right	yes	yes	no	yes	no	yes	yes	yes	yes	yes	no	4	3	no
203301201	urban	male	67	Senior high school	Retirees	answer_right	answer_right	answer_right	answer_right	yes	yes	no	yes	no	yes	yes	yes	yes	yes	yes	4	3	no
101202501	urban	male	60	3-year college graduate or higher	Retirees	answer_right	answer_right	answer_right	answer_wrong	no	no	yes	yes	yes	yes	no	yes	yes	yes	no	3	2	no
101202401	urban	male	63	3-year college graduate or higher	Retirees	answer_right	answer_right	answer_right	answer_right	no	no	yes	yes	yes	yes	no	yes	yes	yes	no	4	2	yes
103104001	urban	male	35	3-year college graduate or higher	Retirees	answer_right	answer_right	answer_right	answer_right	yes	yes	yes	yes	yes	yes	no	yes	yes	yes	yes	4	4	yes
103104401	urban	female	55	Junior high school	Retirees	answer_right	answer_right	answer_right	answer_wrong	yes	yes	yes	yes	yes	yes	yes	yes	yes	yes	yes	3	4	yes
301102901	urban	male	67	Senior high school	Retirees	answer_right	answer_wrong	answer_right	answer_right	no	no	yes	yes	yes	yes	no	yes	yes	yes	no	3	2	no
403501501	rural	male	64	Senior high school	Retirees	answer_right	answer_right	answer_right	answer_right	yes	yes	yes	no	yes	yes	yes	yes	yes	yes	yes	4	3	yes
604201301	rural	male	66	Senior high school	Retirees	answer_right	answer_right	answer_right	answer_right	yes	yes	no	yes	yes	yes	yes	yes	yes	yes	no	4	3	no
303301102	urban	female	54	Senior high school	Retirees	answer_right	answer_right	answer_right	answer_right	yes	yes	yes	yes	yes	yes	yes	yes	yes	no	no	4	4	yes
204206001	urban	male	61	3-year college graduate or higher	Retirees	answer_right	answer_right	answer_right	answer_right	yes	yes	yes	yes	yes	yes	yes	yes	yes	yes	yes	4	4	no
302406201	urban	male	55	Senior high school	Retirees	answer_wrong	answer_wrong	answer_right	answer_right	yes	yes	yes	yes	yes	no	yes	yes	yes	yes	yes	2	4	yes
104100104	urban	female	57	Senior high school	Retirees	answer_right	answer_wrong	answer_right	answer_right	no	yes	yes	yes	yes	yes	yes	yes	yes	yes	no	3	3	no
202501701	urban	male	76	3-year college graduate or higher	Retirees	answer_right	answer_right	answer_right	answer_right	yes	yes	no	yes	yes	yes	yes	yes	yes	yes	no	4	3	yes
201300802	urban	male	59	3-year college graduate or higher	Retirees	answer_right	answer_right	answer_right	answer_wrong	no	yes	yes	yes	yes	yes	no	yes	yes	yes	yes	3	3	no
204106001	urban	female	71	3-year college graduate or higher	Retirees	answer_right	answer_right	answer_right	answer_right	yes	yes	yes	yes	yes	yes	yes	yes	yes	yes	yes	4	4	no
301106001	urban	female	55	Junior high school	Retirees	answer_right	answer_right	answer_right	answer_right	no	yes	no	yes	yes	yes	yes	yes	yes	yes	no	4	2	yes
102300802	urban	female	64	Senior high school	Retirees	answer_right	answer_right	answer_right	answer_right	yes	yes	yes	yes	yes	yes	yes	yes	yes	yes	no	4	4	no
102300803	urban	male	64	3-year college graduate or higher	Retirees	answer_right	answer_right	answer_right	answer_right	yes	yes	yes	yes	yes	yes	yes	yes	yes	yes	yes	4	4	no
401103401	rural	male	59	Senior high school	Retirees	answer_right	answer_right	answer_right	answer_wrong	no	yes	yes	no	no	yes	no	yes	yes	no	no	3	2	yes
304201301	urban	male	59	Illiterate	Retirees	answer_right	answer_wrong	answer_wrong	answer_right	no	no	no	no	yes	no	no	yes	yes	yes	no	2	0	yes
401200601	rural	female	63	Junior high school	Retirees	answer_wrong	answer_wrong	answer_right	answer_right	no	no	no	no	yes	yes	no	yes	no	yes	yes	2	0	no
205502403	urban	female	64	Junior high school	Retirees	answer_right	answer_right	answer_right	answer_right	yes	yes	yes	no	no	yes	no	no	no	no	yes	4	3	no
105104275	urban	male	75	3-year college graduate or higher	Retirees	answer_wrong	answer_right	answer_right	answer_wrong	no	no	yes	yes	yes	no	no	yes	yes	yes	no	2	2	no
201201102	urban	male	65	3-year college graduate or higher	Retirees	answer_right	answer_wrong	answer_right	answer_right	yes	yes	no	yes	no	no	no	yes	yes	yes	yes	3	3	yes
602100901	rural	male	56	Senior high school	Retirees	answer_right	answer_right	answer_right	answer_right	yes	yes	yes	no	no	yes	no	yes	yes	no	no	4	3	no
202500102	urban	female	47	Senior high school	Retirees	answer_right	answer_wrong	answer_right	answer_right	yes	yes	yes	yes	no	yes	no	yes	no	yes	no	3	4	yes
601201901	rural	female	52	Senior high school	Retirees	answer_right	answer_right	answer_right	answer_wrong	yes	yes	no	no	no	no	no	yes	no	yes	no	3	2	no
202201901	urban	female	51	Senior high school	Retirees	answer_right	answer_right	answer_right	answer_right	no	no	yes	no	no	no	no	yes	yes	yes	no	4	1	no
202301801	urban	female	52	Senior high school	Retirees	answer_right	answer_right	answer_right	answer_wrong	yes	yes	no	yes	no	yes	no	yes	yes	yes	no	3	3	no
101202202	urban	female	59	Senior high school	Retirees	answer_right	answer_right	answer_right	answer_right	yes	yes	yes	yes	no	no	no	yes	yes	yes	yes	4	4	no
201501101	urban	male	63	Junior high school	Retirees	answer_right	answer_right	answer_right	answer_right	no	no	no	yes	no	yes	no	no	no	yes	no	4	1	no
305502301	urban	female	64	Senior high school	Retirees	answer_right	answer_right	answer_right	answer_right	no	no	no	yes	unclear	yes	no	yes	yes	yes	no	4	1	no
403503601	rural	male	62	Junior high school	Retirees	answer_right	answer_right	answer_right	answer_wrong	no	no	no	no	no	no	no	yes	no	yes	no	3	0	no
401201801	rural	female	49	Senior high school	Retirees	answer_right	answer_right	answer_right	answer_wrong	yes	yes	yes	no	yes	yes	no	yes	yes	yes	no	3	3	no
202502603	urban	male	82	3-year college graduate or higher	Retirees	answer_right	answer_right	answer_right	answer_right	yes	yes	no	yes	no	yes	yes	yes	yes	no	no	4	3	yes
204303301	urban	male	63	Senior high school	Retirees	answer_right	answer_wrong	answer_right	answer_right	no	no	yes	yes	no	no	no	yes	yes	no	no	3	2	yes
203202801	urban	male	82	Junior high school	Retirees	answer_right	answer_right	answer_right	answer_right	no	no	no	yes	no	no	no	yes	no	no	yes	4	1	no
601202702	rural	female	38	Junior high school	Retirees	answer_right	answer_wrong	answer_right	answer_wrong	no	no	yes	yes	yes		no	yes	no	yes	yes	2	2	no
104404701	urban	male	62	Junior high school	Retirees	answer_wrong	answer_wrong	answer_wrong	answer_right	no	no	yes	no	yes	yes	yes	yes	no	yes	yes	1	1	no
301300101	urban	male	61	Junior high school	Retirees	answer_right	answer_right	answer_right	answer_wrong	no	no	yes	yes	yes	yes	no	yes	yes	yes	no	3	2	no
602500601	rural	female	34	Senior high school	Retirees	answer_right	answer_right	answer_wrong	answer_right	no	yes	no	yes	unclear	no	no	yes	yes	no	yes	3	2	yes
601401403	rural	female	52	Senior high school	Retirees	answer_right	answer_right	answer_right	answer_right	no	no	yes	yes	yes	no	no	yes	yes	no	no	4	2	no
602501602	rural	male	52	Senior high school	Retirees	answer_right	answer_right	answer_right	answer_right	no	no	no	yes	no	no	no	yes	yes	no	yes	4	1	no
102502601	urban	female	69	Junior high school	Retirees	answer_right	answer_wrong	answer_wrong	answer_right	yes	yes	no	yes	yes	yes	no	yes	yes	no	no	2	3	no
204104601	urban	male	27	Junior high school	Retirees	answer_right	answer_right	answer_right	answer_right	yes	yes	yes	yes	unclear	no	no	yes	yes	yes	no	4	4	no
401303201	rural	female	52	Senior high school	Retirees	answer_right	answer_wrong	answer_right	answer_right	yes	yes	no	no	no	yes	no	yes	yes	yes	no	3	2	yes
303502701	urban	male	62	3-year college graduate or higher	Retirees	answer_right	answer_wrong	answer_wrong	answer_wrong	no	no	yes	no	yes	yes	no	yes	yes	yes	no	1	1	no
203203001	urban	male	61	Senior high school	Retirees	answer_right	answer_right	answer_right	answer_right	yes	yes	yes	yes	yes	yes	no	yes	yes	no	no	4	4	no
201101101	urban	female	60	3-year college graduate or higher	Retirees	answer_right	answer_right	answer_right	answer_wrong	yes	yes	no	yes	yes	yes	no	yes	yes	yes	no	3	3	yes
202500602	urban	female	60	Junior high school	Retirees	answer_right	answer_wrong	answer_right	answer_right	no	no	no	yes	no	yes	no	yes	yes	yes	no	3	1	no
101501701	urban	male	56	Junior high school	Retirees	answer_right	answer_right	answer_right	answer_wrong	no	no	no	yes	no	yes	no	yes	yes	yes	no	3	1	yes
101500402	urban	female	62	Senior high school	Retirees	answer_right	answer_wrong	answer_right	answer_right	no	no	yes	yes	yes	no	no	yes	yes	yes	no	3	2	no
601106601	rural	female	52	Junior high school	Retirees	answer_right	answer_right	answer_right	answer_right	no	no	no	no	no	yes	yes	yes	yes	yes	no	4	0	no
202301201	urban	female	51	Senior high school	Retirees	answer_right	answer_right	answer_right	answer_right	yes	no	yes	yes	yes	yes	no	yes	yes	yes	no	4	3	no
104403201	urban	male	65	3-year college graduate or higher	Retirees	answer_right	answer_wrong	answer_right	answer_wrong	no	no	yes	no	yes	yes	yes	yes	yes	yes	yes	2	1	no
503506701	rural	male	63	Senior high school	Retirees	answer_right	answer_right	answer_right	answer_wrong	no	yes	yes	yes	yes	no	yes	yes	yes	no	yes	3	3	no
103204101	urban	male	62	Primary school	Retirees	answer_right	answer_wrong	answer_right	answer_wrong	no	no	yes	yes	yes	no	no	yes	no	yes	no	2	2	yes
104405001	urban	female	61	Junior high school	Retirees	answer_right	answer_right	answer_right	answer_right	no	no	yes	yes	no	yes	yes	yes	yes	yes	no	4	2	no
105300614	urban	female	47	Senior high school	Retirees	answer_right	answer_wrong	answer_right	answer_right	yes	yes	no	yes	unclear	yes	no	yes	no	no	no	3	3	no
302303301	urban	female	63	3-year college graduate or higher	Retirees	answer_right	answer_wrong	answer_right	answer_wrong	yes	yes	yes	yes	yes	no	no	no	no	yes	no	2	4	yes
203201103	urban	male	62	Junior high school	Retirees	answer_right	answer_wrong	answer_wrong	answer_right	yes	yes	no	yes	unclear	yes	no	yes	yes	yes	yes	2	3	yes
203201104	urban	female	60	Junior high school	Retirees	answer_right	answer_wrong	answer_wrong	answer_right	yes	yes	yes	yes	unclear	yes	yes	yes	yes	yes	yes	2	4	yes
303202602	urban	female	59	3-year college graduate or higher	Retirees	answer_right	answer_right	answer_right	answer_right	no	no	no	no	unclear	no	no	yes	yes	no	no	4	0	no
101401901	urban	male	58	Senior high school	Retirees	answer_right	answer_right	answer_right	answer_right	yes	yes	no	yes	unclear	no	no	yes	yes	yes	yes	4	3	no
103407201	urban	male	55	3-year college graduate or higher	Retirees	answer_right	answer_right	answer_right	answer_wrong	no	yes	yes	no	no	no	no	yes	no	yes	no	3	2	no
103101901	urban	female	46	Junior high school	Retirees	answer_right	answer_right	answer_right	answer_right	no	no	no	no	no	yes	no	yes	yes	yes	no	4	0	no
105301119	urban	female	71	Primary school	Retirees	answer_right	answer_right	answer_right	answer_right	no	no	no	yes	unclear	yes	no	yes	yes	yes	yes	4	1	yes
301301202	urban	male	64	Junior high school	Retirees	answer_right	answer_right	answer_right	answer_wrong	yes	yes	yes	yes	yes	yes	no	yes	yes	yes	no	3	4	no
204500901	urban	male	73	3-year college graduate or higher	Retirees	answer_right	answer_right	answer_right	answer_right	yes	yes	yes	no	no	yes	yes	yes	yes	no	no	4	3	no
403105001	rural	female	76	Junior high school	Retirees	answer_right	answer_wrong	answer_right	answer_wrong	no	no	no	yes	yes	no	no	yes	yes	yes	no	2	1	yes
301100502	urban	male	59	Junior high school	Retirees	answer_wrong	answer_right	answer_right	answer_wrong	no	no	yes	yes	yes	no	no	yes	yes	no	no	2	2	no
301500102	urban	female	66	Illiterate	Retirees	answer_right	answer_right	answer_right	answer_right	no	yes	yes	yes	no	no	no	no	no	yes	no	4	3	yes
603502701	rural	male	62	Junior high school	Retirees	answer_right	answer_wrong	answer_right	answer_right	no	no	yes	yes	unclear	no	no	yes	yes	yes	yes	3	2	yes
303202902	urban	female	65	Senior high school	Retirees	answer_right	answer_right	answer_right	answer_right	yes	yes	no	no	yes	yes	yes	yes	yes	yes	no	4	2	no
601105201	rural	male	59	Junior high school	Retirees	answer_right	answer_right	answer_right	answer_right	yes	yes	yes	yes	no	yes	no	yes	yes	yes	no	4	4	yes
205401804	urban	male	64	3-year college graduate or higher	Retirees	answer_right	answer_right	answer_right	answer_right	no	yes	yes	yes	unclear	yes	no	yes	yes	yes	yes	4	3	no
101500602	urban	female	47	Senior high school	Retirees	answer_right	answer_right	answer_right	answer_wrong	yes	yes	yes	yes	yes	yes	no	yes	yes	yes	no	3	4	no
103102901	urban	male	45	Senior high school	Retirees	answer_right	answer_right	answer_right	answer_right	yes	yes	yes	yes	no	yes	no	yes	yes	yes	no	4	4	yes
302407901	urban	female	82	Senior high school	Retirees	answer_right	answer_wrong	answer_right	answer_right	no	no	yes	yes	no	no	no	yes	yes	yes	no	3	2	yes
105504265	urban	female	62	Primary school	Retirees	answer_right	answer_right	answer_right	answer_right	no	no	yes	yes	yes	no	no	yes	yes	yes	yes	4	2	no
403301701	rural	female	72	Junior high school	Retirees	answer_right	answer_right	answer_wrong	answer_wrong	no	no	yes	no	yes	no	no	yes	no	no	no	2	1	yes
105104582	urban	male	61	Primary school	Retirees	answer_right	answer_right	answer_right	answer_right	no	no	no	no	yes	no	no	no	yes	no	no	4	0	yes
205303102	urban	male	32	Junior high school	Retirees	answer_right	answer_right	answer_right	answer_wrong	no	no	yes	yes	no	no	no	yes	no	yes	no	3	2	yes
602502002	rural	male	53	Senior high school	Retirees	answer_right	answer_right	answer_right	answer_right	no	no	no	yes	no	no	yes	yes	yes	no	yes	4	1	yes
201503602	urban	female	63	Junior high school	Retirees	answer_right	answer_right	answer_wrong	answer_right	no	no	no	yes	no	no	no	no	no	yes	yes	3	1	yes
204504201	urban	female	65	Junior high school	Retirees	answer_right	answer_wrong	answer_wrong	answer_wrong	no	no	yes	yes	no	no	no	yes	yes	no	yes	1	2	yes
101201205	urban	female	58	Junior high school	Retirees	answer_right	answer_right	answer_right	answer_right	yes	yes	yes	yes	no	no	no	yes	yes	yes	yes	4	4	yes
403302001	rural	male	73	Senior high school	Retirees	answer_right	answer_right	answer_wrong	answer_wrong	yes	no	yes	no	yes	no	no	yes	yes	no	no	2	2	yes
201401502	urban	female	70	Junior high school	Retirees	answer_right	answer_wrong	answer_right	answer_wrong	yes	yes	yes	yes	yes	no	no	yes	no	yes	no	2	4	no
105104377	urban	female	56	Junior high school	Retirees	answer_right	answer_right	answer_wrong	answer_right	no	no	no	yes	yes	no	no	yes	no	yes	no	3	1	yes
104502602	urban	male	58	Junior high school	Retirees	answer_right	answer_right	answer_right	answer_wrong	no	no	yes	no	no	no	no	yes	no	yes	no	3	1	no
101201503	urban	male	59	3-year college graduate or higher	Retirees	answer_right	answer_right	answer_right	answer_right	yes	yes	yes	yes	no	no	no	yes	yes	yes	yes	4	4	no
202100301	urban	female	54	Senior high school	Retirees	answer_right	answer_right	answer_right	answer_wrong	yes	yes	yes	no	no	yes	yes	yes	no	yes	no	3	3	yes
202502401	urban	male	62	Junior high school	Retirees	answer_right	answer_right	answer_right	answer_wrong	yes	yes	yes	yes	no	yes	no	yes	no	no	no	3	4	no
305202902	urban	male	59	Junior high school	Retirees	answer_right	answer_wrong	answer_right	answer_right	no	no	yes	yes	no	no	no	no	no	yes	no	3	2	no
205502402	urban	male	78	Junior high school	Retirees	answer_right	answer_right	answer_wrong	answer_wrong	yes	yes	yes	no	no	yes	no	no	no	yes	yes	2	3	no
302507501	urban	male	64	Senior high school	Retirees	answer_right	answer_right	answer_right	answer_wrong	no	no	no	yes	no	yes	no	yes	no	yes	yes	3	1	yes
302508001	urban	male	70	3-year college graduate or higher	Retirees	answer_right	answer_wrong	answer_right	answer_wrong	no	no	no	yes	no	yes	no	yes	no	yes	yes	2	1	yes
302507701	urban	female	64	Senior high school	Retirees	answer_right	answer_right	answer_right	answer_wrong	no	no	no	yes	no	yes	no	yes	no	yes	yes	3	1	yes
302507801	urban	female	64	3-year college graduate or higher	Retirees	answer_right	answer_right	answer_right	answer_wrong	no	no	no	yes	no	yes	no	yes	no	yes	yes	3	1	yes
201101201	urban	female	53	Junior high school	Retirees	answer_right	answer_wrong	answer_right	answer_wrong	no	no	yes	yes	yes	no	no	yes	yes	yes	no	2	2	yes
301100403	urban	male	54	Junior high school	Retirees	answer_right	answer_wrong	answer_right	answer_wrong	no	no	yes	yes	no	no	no	yes	yes	yes	no	2	2	no
303500603	urban	male	53	Junior high school	Retirees	answer_right	answer_right	answer_right	answer_wrong	no	yes	no	yes	no	no	no	yes	yes	yes	no	3	2	yes
205400802	urban	male	72	Junior high school	Retirees	answer_right	answer_right	answer_wrong	answer_right	no	no	no	no	no	yes	no	yes	yes	yes	yes	3	0	yes
202201601	urban	female	62	Junior high school	Retirees	answer_right	answer_right	answer_right	answer_right	no	no	no	yes	no	no	no	yes	yes	yes	no	4	1	no
105504063	urban	female	64	Junior high school	Retirees	answer_right	answer_right	answer_wrong	answer_right	no	no	yes	yes	yes	no	no	yes	yes	yes	yes	3	2	yes
305102902	urban	male	57	3-year college graduate or higher	Retirees	answer_right	answer_right	answer_right	answer_wrong	no	no	no	yes	yes	yes	no	yes	yes	yes	no	3	1	yes
305500603	urban	male	62	Junior high school	Retirees	answer_right	answer_wrong	answer_right	answer_right	no	no	yes	yes	yes	no	no	no	no	yes	yes	3	2	no
201201202	urban	female	65	Senior high school	Retirees	answer_right	answer_right	answer_right	answer_right	no	no	yes	yes	no	yes	no	yes	yes	yes	yes	4	2	yes
101401301	urban	male	75	Senior high school	Retirees	answer_right	answer_right	answer_right	answer_right	yes	yes	no	yes	yes	no	yes	yes	yes	yes	no	4	3	no
103203901	urban	male	63	Primary school	Retirees	answer_right	answer_right	answer_right	answer_right	no	no	no	yes	no	yes	no	yes	yes	yes	no	4	1	no
104305902	urban	female	51	Senior high school	Retirees	answer_right	answer_wrong	answer_right	answer_wrong	no	yes	yes	yes	yes	yes	no	yes	yes	yes	no	2	3	no
401103101	rural	male	63	Junior high school	Retirees	answer_right	answer_right	answer_right	answer_right	no	no	yes	no	no	no	no	yes	yes	yes	yes	4	1	yes
305104501	urban	male	58	Senior high school	Retirees	answer_right	answer_right	answer_right	answer_wrong	no	yes	yes	yes	no	yes	no	yes	no	no	no	3	3	no
101504603	urban	female	63	Junior high school	Retirees	answer_wrong	answer_wrong	answer_right	answer_right	no	no	yes	yes	no	yes	no	yes	yes	no	no	2	2	yes
303502001	urban	female	64	Primary school	Retirees	answer_right	answer_right	answer_right	answer_right	no	no	yes	no	yes	no	no	yes	yes	yes	no	4	1	yes
101400604	urban	female	65	3-year college graduate or higher	Retirees	answer_right	answer_right	answer_right	answer_wrong	yes	yes	yes	yes	no	yes	no	yes	yes	no	no	3	4	no
301100401	urban	female	53	Junior high school	Retirees	answer_right	answer_wrong	answer_wrong	answer_wrong	no	no	yes	yes	no	yes	no	yes	yes	yes	no	1	2	no
301103801	urban	female	60	3-year college graduate or higher	Retirees	answer_right	answer_right	answer_right	answer_wrong	no	no	yes	yes	no	yes	no	yes	yes	yes	no	3	2	yes
603503403	rural	male	62	Senior high school	Retirees	answer_right	answer_right	answer_right	answer_right	no	no	no	yes	yes	no	no	yes	no	yes	yes	4	1	no
301504001	urban	male	67	Primary school	Retirees	answer_right	answer_right	answer_right	answer_right	yes	yes	yes	yes	no	no	yes	no	yes	yes	yes	4	4	no
204100101	urban	female	64	Junior high school	Retirees	answer_right	answer_right	answer_right	answer_right	no	no	no	yes	no	no	no	yes	yes	yes	yes	4	1	no
302102201	urban	female	57	Senior high school	Retirees	answer_right	answer_right	answer_right	answer_right	no	no	yes	yes	no	yes	no	yes	no	no	yes	4	2	no
401301501	rural	female	69	Junior high school	Retirees	answer_right	answer_right	answer_right	answer_wrong	no	no	no	no	yes	yes	no	yes	yes	yes	no	3	0	no
301103601	urban	male	62	Senior high school	Retirees	answer_right	answer_right	answer_right	answer_wrong	no	no	yes	yes	yes	no	no	yes	yes	yes	no	3	2	no
301103102	urban	female	62	Primary school	Retirees	answer_right	answer_right	answer_right	answer_right	no	no	yes	yes	yes	no	no	yes	yes	no	yes	4	2	yes
205501503	urban	female	58	Junior high school	Retirees	answer_right	answer_right	answer_right	answer_wrong	no	no	yes	yes	yes	no	no	yes	no	no	no	3	2	yes
401303401	rural	male	72	Junior high school	Retirees	answer_right	answer_wrong	answer_right	answer_wrong	no	no	yes	no	no	no	yes	no	yes	no	no	2	1	yes
601301402	rural	male	65	Primary school	Retirees	answer_right	answer_right	answer_right	answer_right	no	no	no	yes	yes	yes	no	yes	yes	yes	yes	4	1	yes
205501401	urban	male	74	3-year college graduate or higher	Retirees	answer_right	answer_right	answer_wrong	answer_right	yes	no	no	yes	yes	yes	no	yes	yes	yes	yes	3	2	no
301402101	urban	female	62	Senior high school	Retirees	answer_right	answer_right	answer_right	answer_wrong	no	no	yes	yes	no	yes	no	yes	yes	yes	no	3	2	yes
305302501	urban	male	58	Junior high school	Retirees	answer_right	answer_right	answer_right	answer_right	no	no	no	no	no	yes	no	no	yes	yes	no	4	0	no
202402103	urban	female	71	Junior high school	Retirees	answer_right	answer_wrong	answer_wrong	answer_right	yes	yes	yes	yes	no	yes	no	no	yes	yes	no	2	4	no
302300507	urban	male	67	3-year college graduate or higher	Retirees	answer_right	answer_wrong	answer_right	answer_wrong	yes	yes	yes	yes	yes	yes	no	no	no	yes	no	2	4	no
104302601	urban	female	72	Primary school	Retirees	answer_right	answer_right	answer_right	answer_right	no	no	yes	yes	no	yes	no	yes	yes	yes	no	4	2	no
104302801	urban	male	61	3-year college graduate or higher	Retirees	answer_right	answer_right	answer_right	answer_right	no	no	yes	yes	yes	no	no	yes	no	yes	no	4	2	no
105104583	urban	female	62	Junior high school	Retirees	answer_right	answer_wrong	answer_right	answer_wrong	no	no	yes	yes	no	no	no	no	yes	yes	yes	2	2	yes
205301201	urban	female	53	Senior high school	Retirees	answer_right	answer_right	answer_right	answer_wrong	yes	no	no	yes	yes	no	no	yes	yes	yes	yes	3	2	yes
305201801	urban	male	64	Senior high school	Retirees	answer_right	answer_wrong	answer_right	answer_right	yes	yes	no	yes	no	yes	yes	no	yes	yes	no	3	3	yes
104502205	urban	female	58	Senior high school	Retirees	answer_right	answer_right	answer_right	answer_right	yes	yes	yes	yes	yes	yes	no	yes	yes	yes	no	4	4	yes
301400301	urban	male	54	Junior high school	Retirees	answer_right	answer_right	answer_right	answer_wrong	no	no	no	yes	no	yes	no	yes	yes	yes	no	3	1	yes
301200201	urban	female	53	Senior high school	Retirees	answer_right	answer_wrong	answer_right	answer_right	no	no	yes	yes	no	yes	no	yes	yes	yes	no	3	2	yes
102400201	urban	female	59	Senior high school	Retirees	answer_right	answer_right	answer_right	answer_right	no	no	no	yes	yes	yes	no	yes	no	yes	no	4	1	yes
401103501	rural	male	68	3-year college graduate or higher	Retirees	answer_right	answer_wrong	answer_right	answer_wrong	yes	yes	yes	no	yes	no	no	yes	yes	yes	yes	2	3	no
202502605	urban	female	81	Primary school	Retirees	answer_right	answer_right	answer_right	answer_right	no	yes	no	yes	yes	yes	no	yes	yes	yes	no	4	2	yes
203100903	urban	male	58	3-year college graduate or higher	Retirees	answer_right	answer_right	answer_right	answer_wrong	yes	yes	yes	yes	yes	yes	no	yes	yes	no	no	3	4	yes
304503403	urban	female	47	Junior high school	Retirees	answer_right	answer_right	answer_right	answer_right	yes	yes	yes	yes	no	yes	no	yes	yes	yes	no	4	4	no
201102102	urban	female	58	Senior high school	Retirees	answer_right	answer_wrong	answer_right	answer_wrong	no	no	yes	yes	no	yes	no	no	yes	yes	no	2	2	no
205300101	urban	female	54	Senior high school	Retirees	answer_right	answer_right	answer_right	answer_wrong	no	no	yes	yes	no	yes	no	yes	yes	yes	no	3	2	yes
301105901	urban	female	54	Senior high school	Retirees	answer_right	answer_wrong	answer_right	answer_wrong	no	no	yes	yes	no	yes	no	yes	yes	yes	no	2	2	no
403501001	rural	male	56	Senior high school	Retirees	answer_right	answer_wrong	answer_right	answer_wrong	no	no	yes	no	no	no	no	yes	no	yes	yes	2	1	yes
301401701	urban	male	57	Junior high school	Retirees	answer_right	answer_right	answer_right	answer_wrong	no	no	no	yes	no	yes	no	yes	yes	yes	no	3	1	yes
301500101	urban	male	68	Primary school	Retirees	answer_right	answer_right	answer_right	answer_right	yes	yes	yes	yes	no	no	no	no	no	yes	no	4	4	no
301500201	urban	male	70	Junior high school	Retirees	answer_right	answer_right	answer_right	answer_right	yes	yes	yes	yes	no	no	yes	no	yes	yes	yes	4	4	no
503407701	rural	female	61	Junior high school	Retirees	answer_right	answer_wrong	answer_right	answer_wrong	yes	yes	no	yes	yes	no	yes	no	yes	yes	no	2	3	no
602300102	rural	female	45	Junior high school	Retirees	answer_right	answer_right	answer_right	answer_right	no	no	yes	no	no	yes	no	yes	yes	yes	no	4	1	yes
202402301	urban	female	51	Senior high school	Retirees	answer_right	answer_right	answer_right	answer_wrong	no	no	yes	no	no	yes	no	yes	yes	yes	yes	3	1	no
401501301	rural	male	63	Junior high school	Retirees	answer_right	answer_right	answer_right	answer_right	no	no	yes	no	yes	no	no	yes	yes	yes	yes	4	1	no
104305501	urban	female	57	Senior high school	Retirees	answer_right	answer_right	answer_right	answer_wrong	no	no	yes	no	yes	yes	no	yes	yes	yes	yes	3	1	no
102302302	urban	male	48	3-year college graduate or higher	Retirees	answer_right	answer_right	answer_right	answer_wrong	yes	yes	no	yes	no	yes	no	yes	yes	yes	yes	3	3	yes
302406701	urban	male	68	3-year college graduate or higher	Retirees	answer_right	answer_wrong	answer_right	answer_right	no	no	no	yes	no	no	no	yes	yes	yes	yes	3	1	no
403403601	rural	female	50	Senior high school	Retirees	answer_right	answer_right	answer_right	answer_right	yes	yes	no	yes	yes	no	no	yes	yes	yes	no	4	3	no
504107101	rural	female	56	Junior high school	Retirees	answer_wrong	answer_right	answer_right	answer_wrong	yes	yes	no	no	yes	no	no	yes	yes	yes	no	2	2	yes
305203001	urban	male	72	Junior high school	Retirees	answer_right	answer_right	answer_right	answer_wrong	no	no	no	no	no	no	yes	yes	yes	yes	yes	3	0	no
303502604	urban	female	45	Senior high school	Retirees	answer_right	answer_wrong	answer_right	answer_right	yes	yes	yes	no	no	yes	no	yes	yes	yes	no	3	3	yes
102400403	urban	female	61	3-year college graduate or higher	Retirees	answer_right	answer_wrong	answer_right	answer_right	yes	yes	yes	yes	yes	no	no	yes	yes	no	yes	3	4	yes
203304401	urban	female	66	Senior high school	Retirees	answer_right	answer_right	answer_right	answer_right	yes	yes	yes	yes	no	yes	yes	yes	yes	no	yes	4	4	yes
203302002	urban	male	78	Senior high school	Retirees	answer_right	answer_wrong	answer_right	answer_wrong	no	yes	no	yes	no	yes	no	yes	yes	yes	yes	2	2	no
301105702	urban	female	53	Junior high school	Retirees	answer_right	answer_right	answer_right	answer_wrong	no	no	yes	yes	yes	yes	no	yes	yes	yes	no	3	2	no
203501101	urban	male	59	Senior high school	Retirees	answer_right	answer_right	answer_right	answer_wrong	yes	yes	no	yes	no	yes	no	yes	yes	yes	no	3	3	no
303101101	urban	female	56	Junior high school	Retirees	answer_right	answer_wrong	answer_right	answer_right	yes	yes	yes	no	yes	yes	no	yes	yes	yes	no	3	3	no
205401202	urban	female	60	Senior high school	Retirees	answer_right	answer_right	answer_right	answer_right	no	no	yes	yes	no	yes	yes	yes	yes	yes	yes	4	2	yes
103104101	urban	male	62	3-year college graduate or higher	Retirees	answer_right	answer_right	answer_right	answer_right	yes	yes	no	yes	no	no	no	yes	no	yes	no	4	3	yes
202502501	urban	female	56	3-year college graduate or higher	Retirees	answer_right	answer_right	answer_right	answer_right	yes	yes	yes	yes	no	yes	yes	yes	yes	yes	yes	4	4	yes
101500301	urban	male	74	3-year college graduate or higher	Retirees	answer_right	answer_wrong	answer_right	answer_wrong	yes	yes	yes	yes	yes	no	yes	no	no	no	no	2	4	no
102101502	urban	male	69	3-year college graduate or higher	Retirees	answer_right	answer_wrong	answer_right	answer_right	no	no	no	yes	yes	no	no	yes	yes	yes	no	3	1	yes
403402501	rural	male	64	3-year college graduate or higher	Retirees	answer_wrong	answer_right	answer_right	answer_right	no	no	yes	yes	yes	yes	no	yes	yes	yes	no	3	2	yes
401101001	rural	female	58	Junior high school	Retirees	answer_right	answer_wrong	answer_wrong	answer_wrong	no	no	yes	yes	yes	yes	no	yes	yes	yes	no	1	2	no
101401501	urban	female	58	Junior high school	Retirees	answer_right	answer_right	answer_right	answer_right	yes	yes	no	yes	yes	no	yes	yes	yes	yes	no	4	3	no
201301903	urban	male	65	Junior high school	Retirees	answer_right	answer_wrong	answer_right	answer_wrong	yes	no	yes	no	no	no	no	yes	yes	yes	no	2	2	yes
303500301	urban	female	58	3-year college graduate or higher	Retirees	answer_right	answer_wrong	answer_right	answer_wrong	yes	yes	no	yes	yes	yes	no	yes	no	no	no	2	3	no
102301602	urban	female	62	Junior high school	Retirees	answer_right	answer_right	answer_right	answer_right	no	yes	no	yes	yes	yes	no	yes	yes	yes	no	4	2	no
401103601	rural	female	52	Junior high school	Retirees	answer_wrong	answer_right	answer_wrong	answer_wrong	yes	yes	yes	no	no	yes	no	yes	yes	yes	no	1	3	yes
401103701	rural	male	61	Junior high school	Retirees	answer_wrong	answer_right	answer_wrong	answer_wrong	yes	yes	yes	no	no	yes	no	yes	yes	yes	no	1	3	no
201200201	urban	female	71	3-year college graduate or higher	Retirees	answer_right	answer_right	answer_right	answer_right	no	yes	yes	yes	yes	yes	no	yes	yes	yes	yes	4	3	no
305103101	urban	male	70	Junior high school	Retirees	answer_right	answer_wrong	answer_right	answer_wrong	no	no	yes	yes	yes	yes	no	yes	yes	yes	no	2	2	yes
104306202	urban	female	53	3-year college graduate or higher	Retirees	answer_right	answer_right	answer_right	answer_wrong	no	yes	yes	yes	yes	yes	no	yes	yes	yes	no	3	3	no
205300202	urban	female	80	Illiterate	Retirees	answer_right	answer_right	answer_right	answer_right	no	no	yes	no	no	yes	no	yes	yes	yes	yes	4	1	yes
202100702	urban	female	62	3-year college graduate or higher	Retirees	answer_right	answer_right	answer_right	answer_wrong	no	no	no	no	no	yes	no	yes	yes	yes	no	3	0	no
201201801	urban	female	54	Senior high school	Retirees	answer_right	answer_wrong	answer_right	answer_right	no	no	no	no	yes	yes	no	yes	no	yes	yes	3	0	yes
402500203	rural	male	76	Primary school	Retirees	answer_right	answer_right	answer_right	answer_right	yes	no	yes	yes	no	no	no	yes	yes	yes	no	4	3	no
102302301	urban	male	85	3-year college graduate or higher	Retirees	answer_right	answer_right	answer_right	answer_right	no	yes	yes	yes	no	yes	no	yes	yes	yes	yes	4	3	yes
102302001	urban	male	67	Senior high school	Retirees	answer_right	answer_right	answer_right	answer_right	yes	yes	yes	yes	no	no	no	yes	yes	yes	yes	4	4	no
305502203	urban	male	55	Senior high school	Retirees	answer_right	answer_right	answer_right	answer_right	no	no	no	yes	no	yes	no	yes	yes	yes	no	4	1	no
102500304	urban	female	46	3-year college graduate or higher	Retirees	answer_right	answer_right	answer_right	answer_right	no	no	yes	yes	yes	yes	no	yes	yes	yes	yes	4	2	yes
104101101	urban	female	62	Junior high school	Retirees	answer_right	answer_right	answer_right	answer_wrong	no	no	yes	yes	yes	yes	no	yes	yes	yes	no	3	2	no
102100602	urban	female	49	Senior high school	Retirees	answer_right	answer_right	answer_right	answer_right	yes	yes	yes	yes	no	yes	no	yes	yes	yes	no	4	4	yes
301504102	urban	female	62	Junior high school	Retirees	answer_right	answer_right	answer_right	answer_right	yes	yes	yes	yes	yes	yes	yes	no	yes	yes	yes	4	4	no
301504202	urban	male	65	3-year college graduate or higher	Retirees	answer_right	answer_right	answer_right	answer_right	yes	yes	yes	yes	yes	no	no	yes	yes	yes	yes	4	4	no
303403601	urban	male	87	Senior high school	Retirees	answer_right	answer_right	answer_right	answer_wrong	no	yes	yes	no	yes	yes	no	yes	yes	yes	no	3	2	yes
104300702	urban	female	61	3-year college graduate or higher	Retirees	answer_right	answer_right	answer_right	answer_right	no	yes	yes	yes	yes	yes	no	yes	yes	yes	yes	4	3	no
602400102	rural	male	52	Senior high school	Retirees	answer_right	answer_right	answer_right	answer_right	no	no	yes	yes	no	yes	no	yes	yes	yes	yes	4	2	yes
201200601	urban	male	69	Senior high school	Retirees	answer_right	answer_right	answer_right	answer_wrong	no	no	yes	yes	no	yes	no	yes	yes	yes	yes	3	2	no
302105201	urban	female	64	3-year college graduate or higher	Retirees	answer_right	answer_wrong	answer_wrong	answer_right	no	no	no	yes	yes	yes	no	yes	yes	yes	no	2	1	yes
401301601	rural	female	65	Senior high school	Retirees	answer_right	answer_right	answer_right	answer_wrong	yes	yes	no	no	yes	yes	no	no	yes	yes	no	3	2	yes
401401401	rural	female	75	Senior high school	Retirees	answer_right	answer_right	answer_right	answer_right	no	no	yes	yes	yes	no	no	yes	yes	no	yes	4	2	no
103202003	urban	female	52	Senior high school	Retirees	answer_right	answer_right	answer_wrong	answer_right	yes	no	yes	yes	yes	yes	no	yes	no	yes	no	3	3	no
302307501	urban	male	35	3-year college graduate or higher	Retirees	answer_right	answer_wrong	answer_wrong	answer_right	yes	yes	yes	yes	yes	yes	no	yes	yes	yes	no	2	4	yes
102304601	urban	female	62	3-year college graduate or higher	Retirees	answer_right	answer_right	answer_right	answer_right	no	yes	yes	yes	no	yes	no	yes	yes	yes	yes	4	3	no
302200301	urban	female	87	3-year college graduate or higher	Retirees	answer_right	answer_wrong	answer_right	answer_right	yes	yes	yes	yes	no	yes	no	yes	yes	yes	no	3	4	no
103506001	urban	female	52	Senior high school	Retirees	answer_right	answer_right	answer_right	answer_right	no	no	yes	yes	yes	yes	no	yes	yes	yes	yes	4	2	yes
105202651	urban	female	63	Senior high school	Retirees	answer_right	answer_right	answer_right	answer_wrong	no	yes	yes	yes	no	yes	no	no	yes	yes	no	3	3	no
301202902	urban	female	56	3-year college graduate or higher	Retirees	answer_right	answer_wrong	answer_right	answer_wrong	yes	yes	no	yes	yes	yes	no	no	yes	yes	no	2	3	no
101500401	urban	male	68	Senior high school	Retirees	answer_right	answer_wrong	answer_right	answer_right	no	no	yes	yes	yes	yes	no	yes	yes	yes	yes	3	2	no
201202801	urban	female	70	3-year college graduate or higher	Retirees	answer_right	answer_right	answer_right	answer_wrong	yes	no	yes	yes	yes	yes	no	yes	yes	yes	no	3	3	no
103201401	urban	female	78	Primary school	Retirees	answer_right	answer_right	answer_right	answer_wrong	no	no	yes	yes	yes	yes	no	yes	yes	yes	no	3	2	no
303204601	urban	male	63	Senior high school	Retirees	answer_right	answer_wrong	answer_right	answer_right	yes	yes	no	yes	yes	no	no	yes	yes	yes	no	3	3	yes
302105101	urban	female	63	Senior high school	Retirees	answer_right	answer_wrong	answer_right	answer_right	yes	yes	no	yes	yes	yes	no	yes	yes	yes	yes	3	3	no
103201301	urban	female	76	Senior high school	Retirees	answer_right	answer_right	answer_right	answer_wrong	yes	yes	yes	yes	yes	yes	no	yes	yes	yes	no	3	4	no
405102501	rural	female	52	Senior high school	Retirees	answer_right	answer_right	answer_right	answer_right	yes	yes	yes	yes	yes	yes	no	yes	yes	yes	no	4	4	no
302207301	urban	female	58	3-year college graduate or higher	Retirees	answer_right	answer_right	answer_right	answer_right	yes	yes	no	yes	no	yes	no	yes	yes	yes	no	4	3	yes
401205201	rural	female	53	Senior high school	Retirees	answer_right	answer_wrong	answer_right	answer_right	yes	yes	no	yes	yes	yes	no	yes	yes	yes	no	3	3	yes
105101429	urban	male	59	Senior high school	Retirees	answer_right	answer_right	answer_right	answer_right	yes	yes	yes	yes	no	yes	no	yes	yes	yes	yes	4	4	yes
301203501	urban	female	58	Junior high school	Retirees	answer_right	answer_right	answer_right	answer_right	no	yes	yes	yes	yes	yes	no	yes	yes	no	no	4	3	yes
201202201	urban	male	58	Junior high school	Retirees	answer_right	answer_right	answer_right	answer_right	yes	no	no	yes	yes	yes	no	yes	yes	yes	no	4	2	yes
301203502	urban	male	62	Senior high school	Retirees	answer_right	answer_right	answer_right	answer_right	yes	no	yes	yes	yes	yes	no	yes	yes	no	yes	4	3	yes
202302301	urban	female	75	Primary school	Retirees	answer_right	answer_right	answer_right	answer_right	no	no	yes	yes	no	yes	no	yes	yes	yes	no	4	2	no
205102103	urban	female	72	Senior high school	Retirees	answer_wrong	answer_wrong	answer_right	answer_right	yes	yes	yes	yes	no	yes	no	yes	yes	yes	no	2	4	no
104502402	urban	male	58	Junior high school	Retirees	answer_right	answer_right	answer_right	answer_right	yes	yes	yes	yes	yes	yes	yes	yes	yes	yes	no	4	4	no
303203002	urban	male	63	Senior high school	Retirees	answer_right	answer_wrong	answer_wrong	answer_right	no	no	no	no	yes	yes	yes	yes	yes	yes	no	2	0	no
101300901	urban	female	50	Senior high school	Retirees	answer_right	answer_right	answer_right	answer_right	no	no	yes	yes	yes	yes	no	yes	yes	yes	no	4	2	no
401103301	rural	female	60	3-year college graduate or higher	Retirees	answer_right	answer_right	answer_right	answer_wrong	yes	yes	yes	yes	yes	yes	no	yes	yes	yes	no	3	4	no
101201306	urban	female	72	Senior high school	Retirees	answer_right	answer_right	answer_right	answer_right	yes	yes	yes	yes	yes	yes	no	yes	yes	yes	yes	4	4	no
102400302	urban	female	55	3-year college graduate or higher	Retirees	answer_right	answer_right	answer_right	answer_right	yes	yes	yes	yes	no	yes	no	yes	yes	yes	yes	4	4	yes
403103901	rural	male	57	Senior high school	Retirees	answer_right	answer_right	answer_right	answer_wrong	yes	yes	yes	yes	yes	yes	no	yes	no	yes	no	3	4	no
305103302	urban	male	66	3-year college graduate or higher	Retirees	answer_right	answer_right	answer_right	answer_wrong	yes	yes	yes	yes	yes	yes	no	yes	yes	yes	no	3	4	no
101300604	urban	female	52	Senior high school	Retirees	answer_right	answer_right	answer_right	answer_right	no	no	yes	yes	no	yes	no	yes	yes	yes	no	4	2	no
305501501	urban	female	55	Senior high school	Retirees	answer_right	answer_wrong	answer_right	answer_right	no	no	no	yes	no	yes	no	yes	yes	yes	no	3	1	no
305301901	urban	female	73	Junior high school	Retirees	answer_right	answer_right	answer_right	answer_right	no	no	no	yes	no	no	yes	yes	yes	yes	yes	4	1	yes
104304902	urban	female	53	3-year college graduate or higher	Retirees	answer_right	answer_right	answer_right	answer_wrong	no	yes	yes	yes	yes	yes	yes	yes	yes	yes	no	3	3	no
205300203	urban	male	83	Junior high school	Retirees	answer_right	answer_right	answer_right	answer_right	no	no	yes	no	yes	yes	no	yes	yes	yes	yes	4	1	yes
201200103	urban	male	61	Senior high school	Retirees	answer_right		answer_right	answer_right	no	no	yes	no	no	yes	no	yes	yes	yes	no		1	no
303502101	urban	female	65	Junior high school	Retirees	answer_right	answer_right	answer_right	answer_right	no	no	yes	no	yes	yes	no	yes	yes	yes	yes	4	1	yes
201502701	urban	female	61	3-year college graduate or higher	Retirees	answer_right	answer_right	answer_right	answer_wrong	yes	yes	yes	yes	yes	yes	no	yes	yes	yes	no	3	4	yes
302105801	urban	female	75	Senior high school	Retirees	answer_right	answer_right	answer_right	answer_wrong	yes	yes	yes	yes	yes	yes	yes	yes	yes	yes	no	3	4	no
105405364	urban	female	68	Junior high school	Retirees	answer_right	answer_right	answer_right	answer_right	yes	yes	no	yes	yes	yes	no	yes	yes	yes	yes	4	3	yes
403103702	rural	male	58	Junior high school	Retirees	answer_right	answer_wrong	answer_right	answer_wrong	yes	yes	no	yes	yes	yes	yes	yes	no	no	yes	2	3	no
603301302	rural	male	56	Senior high school	Retirees	answer_right	answer_right	answer_right	answer_right	yes	no	yes	yes	yes	yes	no	yes	yes	yes	no	4	3	no
301500402	urban	female	63	Primary school	Retirees	answer_right	answer_right	answer_right	answer_right	yes	yes	yes	yes	no	yes	yes	yes	yes	yes	yes	4	4	no
301500401	urban	male	64	Junior high school	Retirees	answer_right	answer_right	answer_right	answer_right	yes	yes	yes	yes	yes	yes	yes	no	yes	yes	yes	4	4	no
301503902	urban	female	67	Junior high school	Retirees	answer_right	answer_right	answer_right	answer_right	yes	yes	yes	yes	no	yes	yes	yes	yes	yes	yes	4	4	no
301504002	urban	female	67	Junior high school	Retirees	answer_right	answer_right	answer_right	answer_right	yes	yes	yes	yes	yes	yes	yes	no	yes	yes	yes	4	4	no
301504101	urban	male	63	Junior high school	Retirees	answer_right	answer_right	answer_right	answer_right	yes	yes	yes	yes	yes	yes	yes	no	yes	yes	yes	4	4	no
302405901	urban	female	54	Junior high school	Retirees	answer_right	answer_right	answer_right	answer_right	yes	yes	yes	yes	yes	yes	no	yes	yes	yes	no	4	4	no
302407501	urban	female	66	Junior high school	Retirees	answer_right	answer_right	answer_right	answer_right	no	yes	yes	yes	yes	yes	no	yes	yes	yes	yes	4	3	no
101202402	urban	female	61	3-year college graduate or higher	Retirees	answer_right	answer_right	answer_right	answer_wrong	no	yes	yes	yes	no	yes	no	yes	yes	yes	no	3	3	yes
301304801	urban	female	52	Junior high school	Retirees	answer_right	answer_wrong	answer_right	answer_right	yes	yes	no	yes	yes	no	no	yes	no	yes	no	3	3	no
204504002	urban	male	59	3-year college graduate or higher	Retirees	answer_right	answer_right	answer_right	answer_right	yes	yes	yes	yes	no	yes	no	yes	yes	yes	no	4	4	yes
505507001	rural	female	72	Senior high school	Retirees	answer_right	answer_right	answer_wrong	answer_right	no	no	no	yes	yes	no	no	no	yes	yes	no	3	1	yes
401104301	rural	female	58	Senior high school	Retirees	answer_right	answer_wrong	answer_right	answer_right	no	no	yes	no	yes	yes	yes	yes	yes	yes	no	3	1	no
202502502	urban	male	82	Junior high school	Retirees	answer_right	answer_wrong	answer_wrong	answer_right	no	yes	no	yes	yes	no	yes	yes	yes	yes	yes	2	2	no
102300101	urban	male	82	Junior high school	Retirees	answer_right	answer_wrong	answer_wrong	answer_right	no	no	yes	yes	no	yes	yes	yes	no	yes	yes	2	2	no
101201501	urban	female	58	Senior high school	Retirees	answer_right	answer_right	answer_right	answer_right	yes	yes	yes	yes	yes	yes	no	yes	yes	yes	no	4	4	no
102100201	urban	male	58	Senior high school	Retirees	answer_right	answer_wrong	answer_right	answer_wrong	yes	yes	no	no	yes	no	yes	yes	yes	yes	no	2	2	no
102304401	urban	female	61	Senior high school	Retirees	answer_right	answer_right	answer_right	answer_right	yes	yes	yes	yes	no	yes	no	yes	yes	yes	yes	4	4	no
102303801	urban	male	65	Primary school	Retirees	answer_right	answer_right	answer_right	answer_wrong	yes	yes	yes	yes	no	yes	no	yes	yes	yes	no	3	4	yes
101403001	urban	male	62	3-year college graduate or higher	Retirees	answer_right	answer_right	answer_right	answer_right	yes	yes	yes	yes	yes	yes	no	yes	yes	yes	no	4	4	no
101501401	urban	male	63	Junior high school	Retirees	answer_right	answer_right	answer_right	answer_wrong	yes	yes	yes	yes	yes	yes	no	yes	yes	yes	no	3	4	no
102200702	urban	male	73	Senior high school	Retirees	answer_right	answer_wrong	answer_right	answer_wrong	yes	yes	no	yes	yes	yes	no	yes	yes	yes	no	2	3	yes
303404401	urban	female	62	Junior high school	Retirees	answer_right	answer_right	answer_right	answer_wrong	yes	no	yes	yes	yes	yes	no	yes	yes	yes	no	3	3	no
205202102	urban	female	63	Junior high school	Retirees	answer_right	answer_right	answer_right	answer_right	no	yes	yes	yes	yes	yes	no	yes	yes	yes	no	4	3	no
103202801	urban	female	63	Junior high school	Retirees	answer_right	answer_wrong	answer_right	answer_right	yes	yes	no	no	yes	yes	yes	yes	no	yes	yes	3	2	yes
103102801	urban	male	52	Junior high school	Retirees	answer_right	answer_right	answer_wrong	answer_right	no	no	yes	no	no	yes	no	yes	yes	yes	no	3	1	no
202302201	urban	female	48	Senior high school	Retirees	answer_right	answer_right	answer_right	answer_right	yes	yes	yes	yes	yes	yes	no	yes	yes	yes	no	4	4	no
403204701	rural	male	71	Junior high school	Retirees	answer_right	answer_wrong	answer_right	answer_right	no	yes	no	yes	yes	yes	yes	yes	no	yes	no	3	2	yes
104500401	urban	female	61	Senior high school	Retirees	answer_right	answer_right	answer_right	answer_wrong	no	no	yes	yes	no	yes	yes	yes	no	yes	yes	3	2	no
303305501	urban	male	57	Junior high school	Retirees	answer_right	answer_right	answer_right	answer_right	yes	yes	yes	yes	yes	yes	no	yes	yes	yes	no	4	4	no
201201301	urban	male	63	Senior high school	Retirees	answer_right	answer_right	answer_right	answer_right	no	no	yes	yes	no	yes	yes	yes	yes	yes	no	4	2	yes
101504301	urban	male	73	3-year college graduate or higher	Retirees	answer_right	answer_wrong	answer_wrong	answer_right	yes	yes	no	yes	yes	yes	no	yes	yes	yes	yes	2	3	yes
302202901	urban	female	44	Senior high school	Retirees	answer_right	answer_right	answer_right	answer_wrong	yes	yes	yes	yes	yes	yes	yes	yes	yes	yes	no	3	4	no
201100803	urban	male	53	Senior high school	Retirees	answer_right	answer_right	answer_right	answer_wrong	no	no	yes	no	no	yes	yes	yes	yes	yes	no	3	1	yes
301500202	urban	female	69	Junior high school	Retirees	answer_right	answer_right	answer_right	answer_right	yes	yes	yes	yes	yes	yes	yes	yes	yes	yes	yes	4	4	no
301500301	urban	male	72	Senior high school	Retirees	answer_right	answer_right	answer_right	answer_right	yes	yes	yes	yes	yes	yes	yes	yes	yes	yes	yes	4	4	no
301500302	urban	female	71	Senior high school	Retirees	answer_right	answer_right	answer_right	answer_right	yes	yes	yes	yes	yes	yes	yes	yes	yes	yes	yes	4	4	no
301503901	urban	male	68	Senior high school	Retirees	answer_right	answer_right	answer_right	answer_right	yes	yes	yes	yes	yes	yes	yes	yes	yes	yes	yes	4	4	no
403401601	rural	female	63	Senior high school	Retirees	answer_right	answer_right	answer_right	answer_wrong	yes	yes	no	yes	yes	yes	no	yes	yes	yes	yes	3	3	no
201100502	urban	female	69	Junior high school	Retirees	answer_right	answer_right	answer_right	answer_wrong	no	no	no	yes	yes	yes	no	yes	yes	yes	no	3	1	yes
301103002	urban	female	58	Junior high school	Retirees	answer_right	answer_wrong	answer_right	answer_right	no	no	yes	yes	yes	yes	no	yes	yes	yes	no	3	2	no
101504501	urban	male	74	Senior high school	Retirees	answer_right	answer_wrong	answer_right	answer_right	no	no	yes	yes	yes	yes	no	yes	yes	yes	yes	3	2	no
301203402	urban	female	61	Junior high school	Retirees	answer_right	answer_wrong	answer_right	answer_wrong	no	no	no	yes	yes	yes	no	yes	yes	yes	no	2	1	no
201500301	urban	female	59	3-year college graduate or higher	Retirees	answer_right	answer_right	answer_right	answer_right	no	yes	yes	yes	yes	yes	yes	yes	yes	yes	no	4	3	no
305102302	urban	male	61	Senior high school	Retirees	answer_right	answer_wrong	answer_right	answer_right	no	no	yes	yes	yes	yes	no	yes	yes	yes	no	3	2	yes
201303101	urban	male	62	Junior high school	Retirees	answer_right	answer_right	answer_right	answer_wrong	yes	yes	yes	yes	yes	no	yes	yes	yes	yes	no	3	4	no
204102801	urban	male	60	Senior high school	Retirees	answer_right	answer_right	answer_right	answer_right	yes	yes	yes	yes	no	yes	yes	yes	yes	yes	yes	4	4	no
103200501	urban	female	55	3-year college graduate or higher	Retirees	answer_right	answer_wrong	answer_right	answer_wrong	yes	yes	yes	yes	yes	yes	yes	yes	yes	yes	no	2	4	no
201402601	urban	female	57	Junior high school	Retirees	answer_right	answer_right	answer_right	answer_wrong	yes	yes	yes	yes	yes	yes	no	yes	yes	yes	no	3	4	no
101403002	urban	female	59	3-year college graduate or higher	Retirees	answer_right	answer_right	answer_right	answer_right	yes	yes	yes	yes	yes	yes	yes	yes	yes	yes	no	4	4	no
305503502	urban	female	64	Senior high school	Retirees	answer_right	answer_right	answer_right	answer_right	no	no	yes	no	yes	yes	yes	yes	yes	yes	no	4	1	no
201102501	urban	male	60	Junior high school	Retirees	answer_right	answer_right	answer_right	answer_wrong	no	no	no	yes	yes	yes	yes	yes	yes	yes	no	3	1	yes
303303202	urban	male	69	3-year college graduate or higher	Retirees	answer_right	answer_wrong	answer_right	answer_wrong	yes	yes	yes	yes	yes	yes	yes	yes	no	yes	no	2	4	no
105203363	urban	female	71	3-year college graduate or higher	Retirees	answer_right	answer_wrong	answer_right	answer_right	no	yes	yes	yes	yes	yes	yes	yes	yes	yes	no	3	3	no
304100505	urban	female	76	Senior high school	Retirees	answer_right	answer_wrong	answer_right	answer_right	no	no	no	no	yes	no	no	yes	no	yes	yes	3	0	yes
103303101	urban	female	60	Junior high school	Retirees	answer_right	answer_right	answer_right	answer_wrong	no	no	no	yes	no	no	no	yes	yes	no	no	3	1	yes
203201203	urban	female	56	Junior high school	Retirees	answer_right	answer_right	answer_right	answer_wrong	no	no	yes	no	yes	no	no	yes	yes	no	no	3	1	yes
203500701	urban	female	52	Senior high school	Retirees	answer_right	answer_right	answer_right	answer_right	no	yes	yes	yes	no	yes	no	yes	yes	yes	no	4	3	no
302108001	urban	female	79	3-year college graduate or higher	Retirees	answer_right	answer_wrong	answer_right	answer_wrong	yes	yes	yes	yes	yes	no	no	yes	yes	yes	yes	2	4	no
303300401	urban	male	79	Senior high school	Retirees	answer_right	answer_right	answer_right	answer_wrong	yes	yes	yes	yes	no	yes	no	yes	yes	yes	no	3	4	no
604203901	rural	female	59	Junior high school	Retirees	answer_right	answer_wrong	answer_right	answer_wrong	yes	yes	no	yes	no	no	yes	yes	yes	yes		2	3	yes
204503501	urban	female	66	3-year college graduate or higher	Retirees	answer_right	answer_right	answer_right	answer_wrong	yes	yes	yes	yes	yes	yes	no	yes	yes	yes	yes	3	4	no
602402201	rural	male	62	Junior high school	Retirees	answer_right	answer_right	answer_right	answer_right	no	no	yes	no	no	no	no	yes	yes	no	yes	4	1	yes
401200501	rural	male	71	Senior high school	Retirees	answer_right	answer_right	answer_right	answer_wrong	yes	yes	no	no	yes	yes	no	yes	yes	yes	no	3	2	yes
602501601	rural	female	69	Senior high school	Retirees			answer_right	answer_right	no	no	no	no	unclear	no	yes	yes	yes	no	yes		0	yes
403402001	rural	male	61	Senior high school	Retirees	answer_right	answer_right	answer_right	answer_right	yes	no	no	yes	no	no	no	yes	no	yes	no	4	2	no
103203601	urban	female	59	Senior high school	Retirees	answer_right	answer_wrong	answer_right	answer_wrong	no	no	yes	yes	no	yes	yes	yes	no	yes	no	2	2	no
103302401	urban	male	65	Senior high school	Retirees	answer_right	answer_wrong	answer_right	answer_wrong	no	no	yes	yes	no	yes	yes	yes	no	yes	no	2	2	no
602102601	rural	male	72	Junior high school	Retirees	answer_right	answer_wrong	answer_right	answer_right	no	no	yes	no	no	yes	no	yes	yes	no	yes	3	1	no
602102602	rural	female	70	Junior high school	Retirees	answer_right	answer_wrong	answer_right	answer_right	no	no	yes	yes	no	yes	yes	yes	yes	no	yes	3	2	yes
401501402	rural	male	75	Primary school	Retirees	answer_right	answer_right	answer_right	answer_right	yes	yes	yes	no	yes	no	no	yes	yes	yes	yes	4	3	yes
603500206	rural	male	58	Primary school	Retirees	answer_right	answer_right	answer_right	answer_right	no	no	no	no	no	no	no	yes	yes	no	yes	4	0	no
402501601	rural	male	58	Junior high school	Retirees	answer_right	answer_wrong	answer_right	answer_right	no	no	no	yes	yes	yes	no	no	yes	yes	no	3	1	no
203202701	urban	male	74	Senior high school	Retirees	answer_right	answer_right	answer_right	answer_right	no	no	no	no	yes	yes	no	yes	yes	no	yes	4	0	no
202401902	urban	female	62	Senior high school	Retirees	answer_right	answer_wrong	answer_right	answer_right	yes	yes	yes	yes	no	yes	no	yes	yes	yes	no	3	4	no
204104501	urban	male	75	3-year college graduate or higher	Retirees	answer_right	answer_right	answer_right	answer_wrong	no	no	yes	yes	no	yes	no	yes	yes	yes	no	3	2	no
104500903	urban	male	67	Primary school	Retirees	answer_right	answer_wrong	answer_right	answer_right	no	no	no	no	yes	yes	no	no	no	no	no	3	0	yes
305400202	urban	female	62	Senior high school	Retirees	answer_right	answer_wrong	answer_right	answer_wrong	no	yes	yes	yes	no	no	no	yes	yes	yes	no	2	3	yes
303300602	urban	female	77	Senior high school	Retirees	answer_right	answer_right	answer_right	answer_wrong	yes	yes	no	yes	unclear	yes	yes	yes	yes	yes	no	3	3	no
402403501	rural	male	58	Junior high school	Retirees	answer_right	answer_right	answer_right	answer_wrong	no	no	no	yes	yes	yes	no	no	yes	yes	no	3	1	no
101503701	urban	male	61	Junior high school	Retirees	answer_right	answer_right	answer_right	answer_right	no	no	yes	yes	yes	no	no	yes	yes	no	no	4	2	yes
303101701	urban	male	57	Junior high school	Retirees	answer_right	answer_right	answer_right	answer_right	yes	yes	yes	no	yes	no	yes	yes	yes	yes	no	4	3	no
102301601	urban	male	66	3-year college graduate or higher	Retirees	answer_right	answer_wrong	answer_right	answer_right	yes	yes	no	yes	yes	yes	no	yes	yes	no	yes	3	3	no
301301802	urban	female	64	Junior high school	Retirees	answer_right	answer_wrong	answer_right	answer_wrong	no	no	yes	yes	yes	yes	no	yes	yes	yes	no	2	2	no
104500102	urban	male	61	Junior high school	Retirees	answer_right	answer_right	answer_right	answer_wrong	no	no	yes	yes	no	yes	no	yes	no	yes	no	3	2	no
102303401	urban	female	62	Senior high school	Retirees	answer_right	answer_wrong	answer_wrong	answer_right	no	no	yes	yes	yes	yes	no	yes	no	yes	no	2	2	no
305300601	urban	female	55	Primary school	Retirees	answer_right	answer_wrong	answer_right	answer_right	no	no	yes	yes	no	no	no	yes	yes	yes	no	3	2	yes
601201202	rural	female	51	Senior high school	Retirees	answer_right	answer_right	answer_right	answer_wrong	no	yes	no	yes	no	yes	no	yes	yes	yes	no	3	2	no
201402901	urban	female	40	Senior high school	Retirees	answer_right	answer_right	answer_right	answer_wrong	no	no	yes	no	no	yes	no	yes	no	yes	no	3	1	yes
305200704	urban	female	56	Junior high school	Retirees	answer_right	answer_wrong	answer_right	answer_wrong	yes	no	yes	yes	yes	no	yes	yes	no	yes	no	2	3	no
104404601	urban	male	63	Junior high school	Retirees	answer_right	answer_wrong	answer_wrong	answer_right	no	no	yes	no	yes	yes	yes	yes	no	yes	yes	2	1	no
303403102	urban	female	56	Junior high school	Retirees	answer_right	answer_right	answer_right	answer_right	yes	no	yes	yes	no	yes	no	yes	yes	yes	yes	4	3	no
103201101	urban	female	63	Primary school	Retirees	answer_right	answer_right	answer_right	answer_right	no	no	yes	yes	yes	yes	no	yes	no	yes	no	4	2	no
203100803	urban	female	58	3-year college graduate or higher	Retirees	answer_right	answer_wrong	answer_right	answer_right	yes	yes	yes	yes	no	no	no	yes	yes	yes	no	3	4	yes
104402702	urban	male	57	Senior high school	Retirees	answer_right	answer_right	answer_wrong	answer_right	no	no	yes	yes	no	yes	yes	yes	no	yes	no	3	2	no
104500402	urban	male	61	Senior high school	Retirees	answer_right	answer_wrong	answer_right	answer_wrong	no	no	yes	yes	yes	yes	no	yes	no	yes	no	2	2	no
201402801	urban	male	62	Senior high school	Retirees	answer_right	answer_wrong	answer_right	answer_right	no	yes	yes	yes	no	yes	no	yes	yes	yes	yes	3	3	yes
602500803	rural	male	63	Junior high school	Retirees	answer_right	answer_right	answer_right	answer_right	no	no	no	yes	unclear	no	no	no	yes	no	yes	4	1	yes
204500201	urban	female	47	3-year college graduate or higher	Retirees	answer_right	answer_right	answer_wrong	answer_wrong	yes	yes	yes	yes	unclear	yes	no	yes	yes	no	no	2	4	yes
305502102	urban	female	62	Senior high school	Retirees	answer_right	answer_right	answer_right	answer_right	no	no	no	yes	no	yes	no	yes	yes	yes	no	4	1	no
205301703	urban	male	66	Senior high school	Retirees	answer_right	answer_wrong	answer_right	answer_wrong	yes	no	yes	yes	unclear	no	no	yes	yes	no	no	2	3	yes
605100102	rural	male	73	3-year college graduate or higher	Retirees	answer_right	answer_right	answer_right	answer_right	yes	yes	no	yes	yes	no	yes	yes	yes	yes	yes	4	3	no
301101004	urban	female	61	Senior high school	Retirees	answer_right	answer_right	answer_right	answer_wrong	yes	yes	yes	yes	yes	yes	no	yes	yes	yes	no	3	4	yes
202102202	urban	female	51	Senior high school	Retirees	answer_right	answer_wrong	answer_right	answer_wrong	yes	yes	no	no	yes	yes	no	no	yes	yes	no	2	2	no
401303801	rural	male	67	Senior high school	Retirees	answer_right	answer_right	answer_right	answer_right	no	no	no	no	yes	yes	no	yes	yes	yes	yes	4	0	yes
104500103	urban	female	60	Junior high school	Retirees	answer_right	answer_wrong	answer_right	answer_wrong	no	no	yes	yes	no	no	no	yes	yes	yes	no	2	2	no
401300101	rural	male	78	3-year college graduate or higher	Retirees	answer_right	answer_right	answer_right	answer_wrong	yes	yes	no	no	yes	no	yes	yes	no	yes	yes	3	2	no
301302901	urban	female	51	Junior high school	Retirees	answer_right	answer_right	answer_right	answer_right	yes	yes	no	yes	yes	no	no	yes	yes	yes	no	4	3	no
601102301	rural	male	61	Junior high school	Retirees	answer_right	answer_right	answer_right	answer_wrong	yes	yes	yes	yes	no	no	no	yes	yes	no	no	3	4	yes
202500601	urban	male	61	Senior high school	Retirees	answer_right	answer_wrong	answer_right	answer_right	yes	yes	no	yes	no	yes	no	yes	yes	no	no	3	3	no
305302502	urban	female	58	Junior high school	Retirees	answer_right	answer_wrong	answer_right	answer_right	no	no	yes	no	no	yes	no	yes	yes	yes	no	3	1	yes
303402004	urban	female	51	Senior high school	Retirees	answer_right	answer_right	answer_wrong	answer_wrong	no	no	no	yes	no	yes	no	yes	yes	no	no	2	1	no
203102202	urban	male	56	Senior high school	Retirees	answer_right	answer_right	answer_wrong	answer_wrong	no	no	yes	yes	no	no	no	yes	yes	no	no	2	2	yes
102100301	urban	male	59	Senior high school	Retirees	answer_right	answer_right	answer_right	answer_right	yes	yes	no	no	no	no	no	yes	yes	no	no	4	2	no
201401102	urban	male	61	3-year college graduate or higher	Retirees	answer_right	answer_right	answer_right	answer_right	no	no	no	yes	no	no	no	yes	yes	yes	no	4	1	yes
103202501	urban	male	45	3-year college graduate or higher	Retirees	answer_wrong	answer_right	answer_right	answer_right	no	no	no	yes	no	yes	no	yes	no	yes	no	3	1	no
102400603	urban	female	64	3-year college graduate or higher	Retirees	answer_right	answer_right	answer_right	answer_right	no	no	yes	yes	yes	yes	no	yes	yes	yes	yes	4	2	yes
601204501	rural	female	52	Junior high school	Retirees	answer_right	answer_right	answer_right	answer_right	no	yes	no	yes	yes	yes	no	yes	yes	yes	no	4	2	yes
101405001	urban	female	60	Junior high school	Retirees	answer_right	answer_wrong	answer_right	answer_wrong	yes	yes	no	yes	yes	yes	no	yes	yes	yes	no	2	3	yes
403202601	rural	female	47	Junior high school	Retirees	answer_right	answer_wrong	answer_right	answer_wrong	yes	yes	no	yes	unclear	yes	no	yes	no	no	no	2	3	no
301201101	urban	female	42	Junior high school	Retirees	answer_right	answer_right	answer_wrong	answer_wrong	no	no	no	yes	yes	no	no	yes	no	no	no	2	1	yes
205500604	urban	male	77	Senior high school	Retirees	answer_right	answer_wrong	answer_wrong	answer_wrong	no	no	yes	yes	yes	no	no	yes	yes	yes	no	1	2	no
401104401	rural	female	64	3-year college graduate or higher	Retirees	answer_right	answer_wrong	answer_right	answer_wrong	yes	yes	yes	yes	yes	yes	yes	yes	yes	yes	no	2	4	no
103403001	urban	male	53	Senior high school	Retirees	answer_right	answer_wrong	answer_right	answer_right	no	no	no	yes	unclear	yes	no	yes	yes	no	yes	3	1	no
105504469	urban	female	61	Junior high school	Retirees	answer_right	answer_wrong	answer_wrong	answer_wrong	no	no	yes	yes	unclear	no	no	yes	yes	yes	no	1	2	no
104101701	urban	female	58	3-year college graduate or higher	Retirees	answer_right	answer_right	answer_right	answer_wrong	yes	yes	yes	yes	yes	yes	no	yes	yes	yes	yes	3	4	no
102402701	urban	male	72	3-year college graduate or higher	Retirees	answer_right	answer_right	answer_right	answer_wrong	yes	yes	yes	no	yes	yes	no	yes	yes	yes	no	3	3	no
102503301	urban	male	72	3-year college graduate or higher	Retirees	answer_right	answer_right	answer_right	answer_wrong	yes	yes	yes	no	yes	yes	no	yes	yes	yes	no	3	3	no
305302001	urban	male	70	Junior high school	Retirees	answer_right	answer_wrong	answer_right	answer_wrong	no	no	yes	no	unclear	yes	yes	yes	yes	yes	no	2	1	no
204404403	urban	female	56	Senior high school	Retirees	answer_right	answer_wrong	answer_wrong	answer_right	no	no	yes	yes	unclear	yes	no	yes	yes	yes	no	2	2	yes
505508901	rural	male	65	Junior high school	Retirees	answer_right	answer_right	answer_right	answer_right	no	no	yes	yes	unclear	no	no	yes	yes	no	yes	4	2	yes
401502601	rural	male	63	Junior high school	Retirees	answer_right	answer_right	answer_right	answer_wrong	no	no	no	no	unclear	yes	no	yes	yes	yes	no	3	0	yes
301100504	urban	female	56	Junior high school	Retirees	answer_right	answer_right	answer_right	answer_wrong	no	no	yes	yes	no	no	no	yes	yes	yes	no	3	2	no
201403102	urban	female	65	Junior high school	Retirees	answer_right	answer_wrong	answer_right	answer_wrong	yes	no	yes	yes	unclear	no	yes	yes	no	yes	no	2	3	no
201201201	urban	male	62	Senior high school	Retirees	answer_right	answer_right	answer_right	answer_right	no	no	yes	yes	unclear	yes	no	yes	yes	yes	yes	4	2	no
301302601	urban	male	75	Primary school	Retirees	answer_right	answer_right	answer_right	answer_right	no	no	no	no	yes	yes	no	yes	no	yes	no	4	0	no
401501401	rural	female	71	Primary school	Retirees	answer_right	answer_right	answer_right	answer_right	no	no	yes	yes	yes	no	no	yes	yes	yes	yes	4	2	yes
201200604	urban	female	66	Primary school	Retirees	answer_right	answer_right	answer_right	answer_wrong	no	no	yes	yes	no	yes	yes	yes	yes	yes	yes	3	2	yes
201500702	urban	female	72	Junior high school	Retirees	answer_right	answer_wrong	answer_wrong	answer_right	no	no	no	no	yes	yes	no	yes	yes	yes	no	2	0	no
601502901	rural	female	53	Primary school	Retirees	answer_right	answer_wrong	answer_right	answer_right	no	no	yes	yes	unclear	no	no	yes	no	yes	no	3	2	yes
302202801	urban	female	63	3-year college graduate or higher	Retirees	answer_wrong	answer_right	answer_right	answer_right	no	no	yes	yes	no	yes	no	yes	yes	yes	no	3	2	yes
403207101	rural	female	65	Junior high school	Retirees	answer_right	answer_wrong	answer_right	answer_wrong	no	no	no	yes	yes	no	no	yes	yes	no	yes	2	1	yes
103502301	urban	female	57	Junior high school	Retirees	answer_right	answer_right	answer_right	answer_wrong	no	no	yes	yes	unclear	no	no	yes	no	yes	yes	3	2	no
402301701	rural	female	68	Junior high school	Retirees	answer_right	answer_right	answer_right	answer_right	yes	yes	no	yes	yes	yes	yes	yes	yes	yes	no	4	3	no
203404301	urban	female	58	Junior high school	Retirees	answer_right	answer_right	answer_wrong	answer_right	no	no	no	yes	unclear	yes	no	yes	yes	yes	no	3	1	no
205500101	urban	male	57	Senior high school	Retirees	answer_right	answer_wrong	answer_right	answer_wrong	no	no	yes	yes	unclear	yes	no	no	yes	yes	no	2	2	no
303501002	urban	female	56	3-year college graduate or higher	Retirees	answer_right	answer_wrong	answer_right	answer_wrong	no	no	yes	yes	unclear	yes	no	yes	yes	no	no	2	2	no
302107701	urban	female	73	3-year college graduate or higher	Retirees	answer_right	answer_right	answer_right	answer_wrong	no	yes	yes	yes	yes	yes	yes	yes	yes	yes	no	3	3	no
302406601	urban	female	53	Senior high school	Retirees	answer_right	answer_wrong	answer_right	answer_wrong	no	no	yes	yes	no	yes	no	yes	yes	yes	no	2	2	yes
202103302	urban	female	47	Senior high school	Retirees	answer_right	answer_right	answer_right	answer_wrong	no	yes	yes	yes	unclear	yes	no	yes	yes	yes	no	3	3	yes
601301301	rural	female	55	Senior high school	Retirees	answer_right	answer_right	answer_right	answer_right	no	no	no	yes	unclear	yes	no	yes	yes	yes	yes	4	1	yes
105406274	urban	female	69	Senior high school	Retirees	answer_right	answer_wrong	answer_right	answer_wrong	no	no	no	yes	no	no	no	yes	yes	yes	no	2	1	no
201401505	urban	female	55	Senior high school	Retirees	answer_right	answer_wrong	answer_right	answer_wrong	no	no	yes	no	no	yes	no	yes	yes	no	no	2	1	no
205500605	urban	female	75	Junior high school	Retirees	answer_right	answer_right	answer_right	answer_right	no	no	yes	no	yes	no	no	yes	no	no	yes	4	1	yes
104200402	urban	male	67	Senior high school	Retirees	answer_right	answer_wrong	answer_wrong	answer_right	no	no	yes	yes	no	no	no	yes	yes	no	yes	2	2	no
105104378	urban	male	55	Junior high school	Retirees	answer_right	answer_right	answer_right	answer_right	no	no	no	no	no	no	no	yes	no	yes	no	4	0	yes
202502503	urban	female	78	Senior high school	Retirees	answer_right	answer_right	answer_right	answer_right	yes	yes	yes	yes	yes	no	no	yes	yes	yes	no	4	4	no
202200202	urban	male	74	Primary school	Retirees	answer_right	answer_right	answer_right	answer_right	no	no	yes	no	no	no	no	yes	no	no	no	4	1	yes
101400304	urban	female	62	3-year college graduate or higher	Retirees	answer_right	answer_wrong	answer_right	answer_right	no	no	yes	yes	no	no	no	yes	yes	no	no	3	2	no
101302001	urban	male	72	Junior high school	Retirees	answer_right	answer_right	answer_right	answer_right	no	no	yes	yes	no	yes	no	yes	yes	yes	no	4	2	yes
105303746	urban	female	63	Senior high school	Retirees	answer_right	answer_right	answer_right	answer_right	no	no	yes	yes	no	no	no	yes	yes	yes	yes	4	2	no
302507201	urban	female	62	3-year college graduate or higher	Retirees	answer_right	answer_right	answer_right	answer_wrong	no	no	no	yes	no	no	no	yes	no	yes	yes	3	1	yes
302507401	urban	male	63	3-year college graduate or higher	Retirees	answer_right	answer_right	answer_right	answer_wrong	no	no	no	yes	no	no	no	yes	no	yes	yes	3	1	yes
401103001	rural	male	68	Senior high school	Retirees	answer_right	answer_right	answer_right	answer_right	no	no	no	no	no	no	no	yes	yes	no	yes	4	0	no
403401503	rural	female	52	Junior high school	Retirees	answer_right	answer_wrong	answer_wrong	answer_wrong	no	no	yes	yes	no	yes	no	yes	yes	no	no	1	2	yes
205501601	urban	male	70	Illiterate	Retirees	answer_right	answer_right	answer_right	answer_right	no	no	no	yes	yes	no	no	yes	yes	yes	yes	4	1	yes
403301101	rural	female	67	Junior high school	Retirees	answer_right	answer_right	answer_wrong	answer_wrong	no	no	yes	yes	yes	yes	no	no	yes	yes	no	2	2	yes
104500701	urban	female	61	Junior high school	Retirees	answer_right	answer_wrong	answer_wrong	answer_wrong	no	no	no	yes	no	no	no	yes	yes	yes	yes	1	1	no
401104101	rural	female	69	Junior high school	Retirees	answer_right	answer_right	answer_right	answer_right	no	no	yes	yes	no	yes	no	yes	yes	no	no	4	2	yes
101402102	urban	female	57	Senior high school	Retirees	answer_right	answer_right	answer_right	answer_wrong	yes	yes	no	yes	no	no	no	yes	yes	yes	no	3	3	no
403304801	rural	male	70	Junior high school	Retirees	answer_right	answer_right	answer_wrong	answer_wrong	no	no	yes	yes	yes	yes	no	yes	yes	yes	no	2	2	yes
301204401	urban	female	52	Senior high school	Retirees	answer_right	answer_wrong	answer_right	answer_wrong	no	no	yes	yes	no	yes	no	yes	yes	yes	no	2	2	no
202200104	urban	male	72	Senior high school	Retirees	answer_right	answer_right	answer_right	answer_right	no	yes	yes	no	no	no	no	yes	yes	yes	no	4	2	no
101400303	urban	male	61	3-year college graduate or higher	Retirees	answer_right	answer_wrong	answer_right	answer_right	no	no	no	yes	yes	no	no	yes	yes	no	no	3	1	no
101202201	urban	male	61	Senior high school	Retirees	answer_right	answer_right	answer_right	answer_right	yes	yes	yes	yes	no	no	no	yes	yes	yes	yes	4	4	no
105303645	urban	female	76	Senior high school	Retirees	answer_right	answer_wrong	answer_right	answer_right	no	no	yes	yes	no	no	no	yes	yes	yes	yes	3	2	no
403504501	rural	male	60	Junior high school	Retirees	answer_right	answer_wrong	answer_wrong	answer_right	no	yes	no	no	yes	yes	no	yes	no	no	yes	2	1	yes
403402002	rural	female	62	Senior high school	Retirees	answer_right	answer_right	answer_right	answer_wrong	yes	yes	no	yes	no	no	no	yes	no	yes	no	3	3	yes
205102701	urban	male	67	Junior high school	Retirees	answer_right	answer_right	answer_right	answer_right	no	no	no	yes	no	no	no	yes	yes	no	yes	4	1	yes
302508401	urban	female	61	Senior high school	Retirees	answer_right	answer_right	answer_right	answer_wrong	no	no	no	yes	no	yes	no	yes	no	yes	yes	3	1	yes
302507901	urban	female	62	Junior high school	Retirees	answer_right	answer_right	answer_right	answer_wrong	no	no	no	yes	no	yes	no	yes	no	yes	yes	3	1	yes
302507301	urban	female	61	3-year college graduate or higher	Retirees	answer_right	answer_right	answer_right	answer_wrong	no	no	no	yes	no	yes	no	yes	no	yes	yes	3	1	yes
302507601	urban	female	63	3-year college graduate or higher	Retirees	answer_right	answer_right	answer_right	answer_wrong	no	no	no	yes	no	yes	no	yes	no	yes	yes	3	1	yes
303204401	urban	male	51	Senior high school	Retirees	answer_right	answer_right	answer_right	answer_wrong	yes	yes	yes	no	yes	yes	no	yes	yes	no	no	3	3	yes
104306201	urban	male	54	Senior high school	Retirees	answer_right	answer_right	answer_right	answer_right	no	no	yes	yes	no	no	no	yes	yes	no	no	4	2	no
201401503	urban	male	74	Junior high school	Retirees	answer_right	answer_right	answer_right	answer_wrong	no	no	no	no	no	yes	no	yes	yes	no	no	3	0	no
201402603	urban	male	72	Junior high school	Retirees	answer_right	answer_right	answer_right	answer_wrong	yes	yes	yes	no	no	no	no	yes	yes	yes	no	3	3	no
303202501	urban	male	55	3-year college graduate or higher	Retirees	answer_right	answer_wrong	answer_right	answer_wrong	no	no	no	no	no	no	no	yes	no	yes	no	2	0	no
104500601	urban	female	56	Senior high school	Retirees	answer_right	answer_wrong	answer_wrong	answer_wrong	no	no	no	yes	no	no	no	yes	no	yes	no	1	1	no
105306880	urban	female	58	Senior high school	Retirees	answer_right	answer_wrong	answer_right	answer_right	no	no	yes	yes	no	yes	no	yes	yes	yes	no	3	2	no
103207201	urban	female	51	Junior high school	Retirees	answer_right	answer_right	answer_right	answer_right	no	no	yes	yes	no	yes	no	yes	no	no	yes	4	2	yes
302508501	urban	male	68	Junior high school	Retirees	answer_right	answer_right	answer_right	answer_wrong	no	no	no	yes	no	yes	no	yes	no	yes	yes	3	1	yes
105504367	urban	male	67	Senior high school	Retirees	answer_right	answer_right	answer_right	answer_right	no	no	yes	yes	yes	no	no	yes	no	yes	yes	4	2	no
104302501	urban	female	72	Junior high school	Retirees	answer_right	answer_wrong	answer_wrong	answer_right	no	no	yes	yes	no	yes	no	yes	no	yes	no	2	2	no
202201402	urban	female	56	Senior high school	Retirees	answer_right	answer_right	answer_right	answer_wrong	no	yes	yes	no	no	no	no	yes	yes	yes	no	3	2	no
202501604	urban	female	50	Senior high school	Retirees	answer_right	answer_right	answer_wrong	answer_wrong	no	no	yes	yes	yes	yes	no	yes	yes	yes	no	2	2	yes
305500602	urban	female	58	Junior high school	Retirees	answer_right	answer_right	answer_right	answer_right	yes	yes	yes	yes	no	no	no	yes	no	yes	no	4	4	yes
403403901	rural	male	63	Senior high school	Retirees	answer_right	answer_wrong	answer_right	answer_wrong	yes	yes	yes	yes	yes	no	no	yes	yes	no	no	2	4	no
204502401	urban	female	45	Senior high school	Retirees	answer_right	answer_wrong	answer_right	answer_right	yes	yes	yes	yes	no	yes	no	yes	yes	yes	no	3	4	yes
101301802	urban	female	66	Primary school	Retirees	answer_right	answer_right	answer_right	answer_right	no	no	no	yes	yes	no	no	yes	yes	yes	no	4	1	yes
102400303	urban	female	57	Senior high school	Retirees	answer_right	answer_right	answer_right	answer_right	no	no	yes	yes	no	yes	no	no	yes	yes	yes	4	2	yes
201303102	urban	male	61	3-year college graduate or higher	Retirees	answer_right	answer_wrong	answer_right	answer_right	no	no	yes	no	no	yes	no	yes	yes	yes	no	3	1	yes
301303701	urban	female	57	Junior high school	Retirees	answer_right	answer_right	answer_right	answer_wrong	yes	yes	yes	yes	no	yes	no	yes	yes	no	no	3	4	yes
301400302	urban	female	52	Junior high school	Retirees	answer_right	answer_right	answer_right	answer_wrong	no	no	no	yes	no	yes	no	yes	yes	yes	no	3	1	yes
303200601	urban	female	51	Senior high school	Retirees	answer_right	answer_wrong	answer_right	answer_wrong	no	no	no	no	no	yes	no	yes	yes	no	no	2	0	no
203100502	urban	male	60	Senior high school	Retirees	answer_right	answer_right	answer_right	answer_wrong	no	no	yes	yes	yes	no	no	yes	yes	no	no	3	2	yes
305402501	urban	female	54	Senior high school	Retirees	answer_right		answer_wrong	answer_wrong	yes	no	yes	yes	yes	yes	no	yes	yes	no	no		3	yes
601301303	rural	female	56	Junior high school	Retirees	answer_right	answer_right	answer_right	answer_right	no	no	no	no	yes	yes	no	yes	yes	yes	no	4	0	yes
305200902	urban	female	75	Senior high school	Retirees	answer_right	answer_wrong	answer_right	answer_wrong	no	no	yes	yes	no	no	no	yes	yes	yes	no	2	2	no
302508601	urban	male	65	Senior high school	Retirees	answer_right	answer_right	answer_right	answer_wrong	no	no	no	yes	yes	yes	no	yes	no	yes	yes	3	1	yes
201400901	urban	male	63	Junior high school	Retirees	answer_right	answer_right	answer_right	answer_wrong	no	no	no	no	yes	yes	no	yes	yes	yes	no	3	0	yes
602400401	rural	female	55	Junior high school	Retirees	answer_right	answer_right	answer_right	answer_right	no	no	yes	no	no	no	no	yes	yes	yes	no	4	1	yes
104502203	urban	male	66	Junior high school	Retirees	answer_right	answer_wrong	answer_wrong	answer_wrong	no	no	yes	no	no	yes	no	yes	no	yes	yes	1	1	no
202201801	urban	female	67	Senior high school	Retirees	answer_right	answer_right	answer_right	answer_right	yes	yes	yes	yes	no	yes	no	yes	no	yes	no	4	4	no
202101101	urban	female	67	Senior high school	Retirees	answer_right	answer_right	answer_right	answer_wrong	no	no	no	no	no	yes	no	yes	no	yes	no	3	0	no
103202802	urban	male	63	Junior high school	Retirees	answer_right	answer_right	answer_right	answer_right	no	no	yes	yes	no	yes	no	yes	yes	yes	no	4	2	no
401100701	rural	female	58	Primary school	Retirees	answer_right	answer_right	answer_right	answer_wrong	no	no	yes	yes	yes	no	yes	yes	no	yes	no	3	2	no
403200401	rural	female	56	Junior high school	Retirees	answer_right	answer_right	answer_right	answer_right	no	no	no	yes	no	no	no	no	yes	yes	no	4	1	yes
103100901	urban	female	67	Junior high school	Retirees	answer_right	answer_right	answer_right	answer_wrong	yes	yes	no	no	no	yes	no	yes	yes	yes	no	3	2	yes
302200601	urban	female	60	3-year college graduate or higher	Retirees	answer_right	answer_wrong	answer_right	answer_right	no	no	no	yes	no	yes	no	yes	yes	yes	no	3	1	yes
601202402	rural	male	40		Retirees	answer_right	answer_right	answer_right	answer_wrong	yes	yes	no	yes	no	no	no	no	no	yes	no	3	3	no
304400401	urban	male	40	Junior high school	Retirees	answer_right	answer_right	answer_right	answer_right	no	no	yes	yes	yes	no	no	yes	no	yes	no	4	2	yes
301402102	urban	male	64	Primary school	Retirees	answer_right	answer_right	answer_right	answer_wrong	no	no	yes	yes	no	yes	no	yes	yes	yes	no	3	2	yes
102501502	urban	female	56	Senior high school	Retirees	answer_right	answer_right	answer_right	answer_wrong	yes	yes	yes	yes	no	no	no	yes	yes	yes	no	3	4	no
303101001	urban	male	55	Senior high school	Retirees	answer_right	answer_wrong	answer_right	answer_right	yes	yes	yes	yes	yes	yes	no	yes	yes	yes	no	3	4	yes
303403401	urban	female	55	Senior high school	Retirees	answer_right	answer_right	answer_right	answer_wrong	yes	no	yes	yes	no	yes	no	yes	no	no	no	3	3	yes
104304901	urban	male	57	Senior high school	Retirees	answer_right	answer_right	answer_wrong	answer_right	no	no	yes	yes	no	no	no	yes	yes	yes	no	3	2	yes
104202002	urban	female	57	Junior high school	Retirees	answer_right	answer_right	answer_right	answer_wrong	no	no	no	yes	no	yes	no	yes	yes	yes	no	3	1	yes
203303001	urban	female	63	Junior high school	Retirees	answer_right	answer_wrong	answer_right	answer_right	no	no	yes	yes	no	yes	yes	yes	yes	no	yes	3	2	yes
104204403	urban	female	68	Senior high school	Retirees	answer_right	answer_right	answer_right	answer_right	yes	yes	yes	yes	yes	yes	no	no	no	yes	yes	4	4	no
202200902	urban	male	67	Junior high school	Retirees	answer_right	answer_right	answer_right	answer_right	yes	yes	yes	no	yes	yes	no	yes	yes	no	no	4	3	yes
202402101	urban	female	50	3-year college graduate or higher	Retirees	answer_right	answer_wrong	answer_right	answer_wrong	no	no	yes	yes	no	yes	no	yes	no	yes	no	2	2	yes
605203501	rural	male	67	3-year college graduate or higher	Retirees	answer_right	answer_right	answer_wrong	answer_right	yes	yes	no	yes	yes	no	no	no	yes	yes	yes	3	3	yes
401406801	rural	female	57	Junior high school	Retirees	answer_right	answer_wrong	answer_wrong	answer_wrong	yes	no	yes	yes	yes	no	no	yes	yes	yes	no	1	3	no
103502201	urban	male	53	Senior high school	Retirees	answer_right	answer_right	answer_wrong	answer_wrong	yes	no	no	no	no	no	no	yes	yes	yes	no	2	1	no
601204602	rural	female	56	Junior high school	Retirees	answer_right	answer_right	answer_right	answer_wrong	yes	yes	yes	yes	no	no	no	yes	yes	yes	no	3	4	yes
101300401	urban	male	73	Junior high school	Retirees	answer_right	answer_right	answer_right	answer_right	no	yes	yes	yes	yes	yes	no	yes	yes	yes	no	4	3	yes
101300403	urban	female	77	Junior high school	Retirees	answer_right	answer_right	answer_right	answer_right	no	yes	yes	yes	yes	yes	no	yes	yes	yes	no	4	3	yes
401401001	rural	male	66	Junior high school	Retirees	answer_right	answer_right	answer_right	answer_right	no	no	yes	yes	yes	yes	no	yes	yes	yes	yes	4	2	no
103502501	urban	female	61	Junior high school	Retirees	answer_right	answer_right	answer_right	answer_right	no	no	no	no	no	yes	no	yes	yes	yes	yes	4	0	yes
104100301	urban	female	54	Senior high school	Retirees	answer_right	answer_right	answer_right	answer_wrong	no	no	yes	yes	no	no	no	yes	yes	yes	yes	3	2	yes
105404858	urban	female	52	Senior high school	Retirees	answer_right	answer_right	answer_right	answer_wrong	no	yes	no	yes	no	yes	no	yes	no	yes	yes	3	2	no
402300702	rural	male	65	Junior high school	Retirees	answer_right	answer_right	answer_right	answer_wrong	no	no	no	yes	no	yes	no	no	no	yes	yes	3	1	no
101100801	urban	male	69	3-year college graduate or higher	Retirees	answer_right	answer_wrong	answer_right	answer_wrong	yes	yes	yes	yes	no	no	no	yes	no	yes	no	2	4	no
601204002	rural	male	66	Junior high school	Retirees	answer_right	answer_right	answer_right	answer_right	yes	yes	yes	yes	no	yes	no	yes	yes	no	no	4	4	yes
104500801	urban	female	53	Junior high school	Retirees	answer_right	answer_wrong	answer_wrong	answer_wrong	no	no	no	no	no	yes	no	yes	no	yes	no	1	0	no
302407601	urban	female	66	3-year college graduate or higher	Retirees	answer_right	answer_right	answer_right	answer_right	yes	yes	yes	yes	yes	no	no	yes	yes	yes	yes	4	4	no
201101202	urban	female	26	Senior high school	Retirees	answer_right	answer_wrong	answer_wrong	answer_wrong	no	no	no	yes	no	yes	no	yes	no	yes	no	1	1	no
105202038	urban	female	80	Senior high school	Retirees	answer_right		answer_right	answer_wrong	no	no	yes	no	no	yes	no	yes	yes	yes	yes		1	yes
301401801	urban	male	76	Primary school	Retirees	answer_right	answer_right	answer_right	answer_wrong	no	no	no	yes	no	yes	no	yes	no	yes	no	3	1	no
205300503	urban	female	48	Senior high school	Retirees	answer_right	answer_wrong	answer_right	answer_wrong	no	no	yes	yes	no	no	no	yes	yes	yes	no	2	2	yes
105103870	urban	male	70	Primary school	Retirees	answer_right	answer_wrong	answer_right	answer_wrong	no	no	no	yes	no	yes	no	yes	yes	yes	no	2	1	no
104306001	urban	female	59	Junior high school	Retirees	answer_right	answer_right	answer_right	answer_wrong	no	no	yes	no	yes	yes	no	yes	yes	yes	no	3	1	yes
202201102	urban	male	63	Senior high school	Retirees	answer_right	answer_right	answer_right	answer_wrong	no	no	no	yes	no	yes	no	yes	yes	no	no	3	1	no
102103201	urban	male	56	Junior high school	Retirees	answer_right	answer_right	answer_right	answer_right	no	yes	yes	yes	no	yes	no	yes	yes	yes	no	4	3	no
303500702	urban	female	50	Senior high school	Retirees	answer_right	answer_right	answer_right	answer_right	yes	yes	yes	no	no	yes	no	yes	yes	yes	no	4	3	no
303500601	urban	female	49	Senior high school	Retirees	answer_right	answer_right	answer_right	answer_wrong	yes	yes	yes	no	no	yes	no	yes	yes	yes	no	3	3	no
102101901	urban	male	74	Junior high school	Retirees	answer_right	answer_right	answer_wrong	answer_right	yes	no	no	no	yes	yes	no	yes	yes	yes	yes	3	1	no
301101002	urban	male	62	Junior high school	Retirees	answer_right	answer_right	answer_right	answer_wrong	yes	yes	yes	yes	yes	yes	no	yes	yes	no	no	3	4	no
104400301	urban	male	75	Primary school	Retirees	answer_wrong	answer_right	answer_right	answer_right	no	no	no	no	no	yes	no	yes	no	yes	no	3	0	no
203304501	urban	female	69	Junior high school	Retirees	answer_right	answer_wrong	answer_right	answer_right	yes	yes	yes	yes	no	yes	yes	yes	yes	no	yes	3	4	yes
105300816	urban	female	56	Senior high school	Retirees	answer_right	answer_wrong	answer_right	answer_wrong	yes	no	yes	yes	no	yes	no	yes	yes	yes	no	2	3	no
104401601	urban	female	49	3-year college graduate or higher	Retirees	answer_right	answer_right	answer_right	answer_wrong	no	yes	no	yes	no	yes	no	yes	yes	yes	no	3	2	no
401302701	rural	male	62	Junior high school	Retirees	answer_right	answer_right	answer_right	answer_right	yes	yes	no	no	yes	no	no	yes	yes	yes	no	4	2	no
203303401	urban	male	66	Senior high school	Retirees	answer_right	answer_wrong	answer_right	answer_right	no	no	yes	yes	yes	no	yes	yes	yes	yes	yes	3	2	yes
401302801	rural	female	62	Junior high school	Retirees	answer_right	answer_right	answer_right	answer_right	no	no	no	no	yes	no	no	yes	yes	yes	no	4	0	no
105104276	urban	female	70	Senior high school	Retirees	answer_right	answer_wrong	answer_wrong	answer_wrong	yes	yes	no	no	yes	no	no	yes	yes	yes	no	1	2	no
203303101	urban	male	66	3-year college graduate or higher	Retirees	answer_right	answer_wrong	answer_right	answer_right	yes	yes	yes	yes	yes	yes	yes	yes	yes	no	no	3	4	yes
105503860	urban	female	66	Senior high school	Retirees	answer_right	answer_right	answer_wrong	answer_right	yes	yes	yes	yes	no	yes	yes	yes	yes	yes	yes	3	4	no
205401501	urban	female	55	Senior high school	Retirees	answer_right	answer_wrong	answer_right	answer_right	no	no	no	no	no	yes	no	yes	yes	yes	yes	3	0	no
204304601	urban	female	78	3-year college graduate or higher	Retirees	answer_right	answer_right	answer_right	answer_wrong	no	no	yes	yes	no	yes	yes	no	yes	yes	yes	3	2	yes
203503401	urban	female	28	Junior high school	Retirees	answer_right	answer_right	answer_right	answer_wrong	yes	yes	no	yes	no	yes	no	yes	yes	yes	no	3	3	no
303100701	urban	female	52	3-year college graduate or higher	Retirees	answer_right	answer_right	answer_right	answer_right	yes	yes	yes	yes	yes	no	yes	yes	no	yes	no	4	4	no
203201803	urban	male	52	Senior high school	Retirees	answer_right	answer_right	answer_right	answer_right	yes	yes	yes	no	yes	no	no	yes	no	yes	no	4	3	no
303204101	urban	male	72	3-year college graduate or higher	Retirees	answer_right	answer_wrong	answer_right	answer_wrong	no	no	no	yes	yes	no	no	yes	yes	yes	no	2	1	no
303102301	urban	female	53	Senior high school	Retirees	answer_right	answer_wrong	answer_right	answer_right	no	no	yes	yes	yes	no	no	yes	yes	yes	no	3	2	yes
301302502	urban	female	71	Primary school	Retirees	answer_wrong	answer_right	answer_right	answer_right	no	no	no	yes	yes	yes	no	yes	yes	no	no	3	1	no
202202102	urban	female	53	Senior high school	Retirees	answer_right	answer_wrong	answer_right	answer_wrong	yes	yes	yes	no	yes	yes	no	yes	yes	yes	yes	2	3	no
305301201	urban	female	54	Junior high school	Retirees	answer_right	answer_wrong	answer_right	answer_right	no	no	yes	yes	yes	yes	no	yes	yes	no	no	3	2	yes
204300803	urban	female	56	Junior high school	Retirees	answer_right	answer_right	answer_right	answer_right	no	no	no	yes	yes	yes	no	yes	no	yes	no	4	1	no
101401701	urban	female	54	Junior high school	Retirees	answer_wrong	answer_right	answer_right	answer_wrong	yes	yes	no	yes	yes	no	yes	yes	yes	yes	no	2	3	yes
302105601	urban	female	63	Senior high school	Retirees	answer_right	answer_right	answer_right	answer_wrong	yes	yes	no	yes	yes	yes	no	yes	no	yes	no	3	3	no
104301903	urban	female	60	Senior high school	Retirees	answer_right	answer_right	answer_wrong	answer_right	no	no	yes	yes	no	yes	no	yes	yes	yes	no	3	2	no
104301502	urban	female	64	Senior high school	Retirees	answer_right	answer_right	answer_right	answer_wrong	no	no	yes	yes	no	yes	no	yes	yes	yes	no	3	2	no
204204401	urban	female	57	3-year college graduate or higher	Retirees	answer_right	answer_right	answer_right	answer_right	yes	yes	yes	yes	yes	yes	no	yes	yes	yes	no	4	4	yes
201504801	urban	female	70	Junior high school	Retirees	answer_right	answer_wrong	answer_wrong	answer_right	yes	yes	yes	no	yes	yes	no	yes	yes	yes	yes	2	3	yes
202103201	urban	male	59	3-year college graduate or higher	Retirees	answer_right	answer_right	answer_right	answer_wrong	no	yes	yes	no	no	yes	no	yes	yes	yes	no	3	2	yes
403405201	rural	female	62	Senior high school	Retirees	answer_right	answer_right	answer_right	answer_wrong	yes	yes	yes	yes	yes	no	no	yes	yes	yes	yes	3	4	no
305303901	urban	male	59	Junior high school	Retirees	answer_right	answer_right	answer_right	answer_right	no	no	yes	yes	yes	yes	no	yes	yes	yes	no	4	2	no
601301302	rural	male	60	Senior high school	Retirees	answer_right	answer_right	answer_right	answer_right	no	no	yes	yes	yes	yes	no	yes	yes	yes	no	4	2	no
105301422	urban	female	67	Junior high school	Retirees	answer_right	answer_right	answer_right	answer_right	no	no	no	yes	no	yes	no	yes	yes	yes	yes	4	1	no
305502202	urban	female	54	Senior high school	Retirees	answer_right	answer_right	answer_right	answer_right	no	no	yes	yes	no	yes	no	yes	yes	yes	no	4	2	no
401503501	rural	female	50	Senior high school	Retirees	answer_right	answer_wrong	answer_right	answer_right	yes	yes	yes	yes	yes	no	no	yes	no	yes	no	3	4	no
101405101	urban	female	55	Junior high school	Retirees	answer_right	answer_right	answer_wrong	answer_wrong	no	no	yes	yes	yes	no	yes	yes	yes	yes	no	2	2	no
403105402	rural	male	78	Senior high school	Retirees	answer_right	answer_wrong	answer_right	answer_wrong	no	no	no	yes	no	no	no	yes	yes	yes	no	2	1	yes
302105701	urban	female	64	Junior high school	Retirees	answer_right	answer_wrong	answer_right	answer_wrong	yes	yes	yes	yes	yes	yes	no	yes	yes	no	no	2	4	no
302106201	urban	female	55	Senior high school	Retirees	answer_right	answer_right	answer_right	answer_wrong	yes	yes	yes	yes	yes	yes	no	yes	yes	yes	no	3	4	yes
403401801	rural	female	62	Senior high school	Retirees	answer_right	answer_right	answer_right	answer_wrong	yes	yes	no	yes	yes	no	no	yes	yes	yes	yes	3	3	no
102201401	urban	male	69	Senior high school	Retirees	answer_right	answer_wrong	answer_right	answer_wrong	yes	yes	yes	yes	yes	yes	no	yes	yes	yes	no	2	4	no
104300701	urban	male	61	3-year college graduate or higher	Retirees	answer_right	answer_right	answer_right	answer_right	no	no	yes	yes	no	yes	no	yes	yes	yes	yes	4	2	no
104400903	urban	male	57	3-year college graduate or higher	Retirees	answer_right	answer_right	answer_right	answer_wrong	no	no	no	no	no	yes	no	yes	yes	yes	no	3	0	no
202101201	urban	female	56	Senior high school	Retirees	answer_right	answer_right	answer_right	answer_wrong	no	no	yes	yes	no	yes	no	yes	yes	yes	no	3	2	no
104304801	urban	male	59	Senior high school	Retirees	answer_right	answer_wrong	answer_right	answer_right	no	no	yes	yes	no	yes	no	yes	yes	yes	yes	3	2	yes
202101901	urban	female	50	3-year college graduate or higher	Retirees	answer_right	answer_wrong	answer_right	answer_wrong	no	yes	no	yes	yes	no	no	yes	no	yes	no	2	2	no
203400901	urban	female	57	Junior high school	Retirees	answer_right	answer_right	answer_right	answer_right	no	no	yes	yes	yes	no	no	yes	yes	yes	no	4	2	no
104304301	urban	female	61	3-year college graduate or higher	Retirees	answer_wrong	answer_wrong	answer_right	answer_wrong	yes	yes	yes	yes	no	yes	yes	yes	no	yes	no	1	4	yes
201403001	urban	female	69	Junior high school	Retirees	answer_right	answer_right	answer_right	answer_wrong	yes	yes	yes	yes	yes	yes	no	yes	yes	yes	yes	3	4	yes
303500201	urban	female	53	Junior high school	Retirees	answer_right	answer_right	answer_right	answer_right	no	no	no	yes	no	no	yes	yes	yes	yes	no	4	1	no
305303301	urban	male	50	Senior high school	Retirees	answer_right	answer_right	answer_right	answer_right	yes	no	no	yes	no	yes	no	yes	yes	no	no	4	2	yes
103505801	urban	female	60	Junior high school	Retirees	answer_right	answer_right	answer_right	answer_wrong	no	no	yes	yes	yes	yes	no	yes	yes	yes	yes	3	2	yes
302306901	urban	female	35	Junior high school	Retirees	answer_right	answer_wrong	answer_wrong	answer_right	yes	yes	yes	yes	yes	yes	no	yes	yes	yes	no	2	4	yes
302303501	urban	female	49	3-year college graduate or higher	Retirees	answer_right	answer_wrong	answer_right	answer_wrong	yes	yes	yes	yes	yes	yes	no	yes	yes	yes	no	2	4	yes
104405201	urban	female	82	3-year college graduate or higher	Retirees	answer_right	answer_right	answer_right	answer_wrong	no	no	no	no	yes	no	no	yes	yes	yes	yes	3	0	yes
102301301	urban	female	50	Senior high school	Retirees	answer_right	answer_right	answer_right	answer_right	no	no	no	yes	no	yes	no	yes	yes	yes	no	4	1	no
502105801	rural	female	53	Senior high school	Retirees	answer_right	answer_right	answer_right	answer_right	yes	yes	no	yes	yes	yes	yes	yes	yes	yes	yes	4	3	no
302407001	urban	female	71	Junior high school	Retirees	answer_right	answer_wrong	answer_right	answer_right	yes	yes	no	yes	no	yes	no	yes	yes	yes	yes	3	3	yes
101502201	urban	female	52	Junior high school	Retirees	answer_wrong	answer_right	answer_right	answer_wrong	yes	yes	yes	yes	no	yes	no	yes	yes	yes	no	2	4	no
203302401	urban	female	62	Junior high school	Retirees	answer_right	answer_wrong	answer_right	answer_right	no	no	yes	yes	yes	yes	yes	yes	yes	no	yes	3	2	yes
205400203	urban	male	70	Senior high school	Retirees	answer_right	answer_right	answer_wrong	answer_right	no	no	no	no	no	yes	yes	yes	yes	yes	yes	3	0	yes
201403302	urban	female	49	3-year college graduate or higher	Retirees	answer_right	answer_right	answer_right	answer_wrong	no	no	yes	yes	yes	yes	no	yes	yes	yes	no	3	2	no
301400102	urban	male	66	Junior high school	Retirees	answer_right	answer_wrong	answer_right	answer_right	no	no	no	no	yes	yes	no	yes	yes	yes	no	3	0	no
203303201	urban	male	64	Junior high school	Retirees	answer_right	answer_wrong	answer_right	answer_right	yes	yes	yes	yes	no	yes	yes	yes	yes	yes	yes	3	4	yes
305302101	urban	female	65	Junior high school	Retirees	answer_right	answer_right	answer_right	answer_right	yes	yes	yes	yes	no	yes	no	yes	yes	yes	no	4	4	yes
203501901	urban	female	60	Junior high school	Retirees	answer_right	answer_right	answer_right	answer_wrong	no	no	yes	yes	yes	yes	no	yes	no	yes	no	3	2	no
202302302	urban	male	73	Senior high school	Retirees	answer_right	answer_right	answer_right	answer_wrong	no	no	yes	yes	no	yes	no	yes	yes	yes	no	3	2	no
305403102	urban	female	70	Senior high school	Retirees	answer_right	answer_wrong	answer_right	answer_right	yes	no	no	no	yes	yes	yes	yes	yes	no	yes	3	1	no
603503202	rural	male	60	Junior high school	Retirees	answer_right	answer_right	answer_right	answer_wrong	no	no	no	no	no	no	yes	yes	yes	yes	no	3	0	no
403403701	rural	female	52	Senior high school	Retirees	answer_right	answer_right	answer_wrong	answer_wrong	yes	yes	yes	yes	yes	yes	yes	yes	yes	yes	no	2	4	no
202400602	urban	male	70	3-year college graduate or higher	Retirees	answer_right	answer_right	answer_right	answer_right	yes	yes	yes	yes	yes	yes	yes	yes	yes	yes	yes	4	4	no
201501602	urban	male	67	Senior high school	Retirees	answer_right	answer_wrong	answer_right	answer_right	yes	yes	yes	yes	yes	yes	no	yes	no	yes	no	3	4	yes
303502401	urban	female	68	Senior high school	Retirees	answer_right	answer_wrong	answer_right	answer_wrong	yes	yes	yes	no	no	yes	yes	yes	yes	yes	yes	2	3	no
301303801	urban	male	65	Senior high school	Retirees	answer_right	answer_right	answer_right	answer_wrong	yes	yes	yes	yes	yes	yes	yes	yes	yes	yes	yes	3	4	yes
104201501	urban	male	62	Junior high school	Retirees	answer_right	answer_right	answer_right	answer_wrong	no	no	yes	no	no	no	yes	yes	yes	yes	no	3	1	yes
203402201	urban	female	57	Junior high school	Retirees	answer_right	answer_wrong	answer_right	answer_wrong	yes	yes	yes	yes	yes	yes	no	yes	yes	yes	no	2	4	no
203403501	urban	male	65	3-year college graduate or higher	Retirees	answer_right	answer_wrong	answer_right	answer_wrong	no	no	yes	yes	yes	yes	no	yes	yes	yes	no	2	2	no
203303302	urban	female	58	Senior high school	Retirees	answer_right	answer_wrong	answer_right	answer_wrong	no	no	yes	yes	yes	yes	no	yes	yes	yes	no	2	2	no
101504401	urban	male	77	3-year college graduate or higher	Retirees	answer_right	answer_wrong	answer_wrong	answer_wrong	no	no	yes	yes	yes	yes	yes	yes	yes	no	yes	1	2	no
303502601	urban	female	72	Junior high school	Retirees	answer_right	answer_right	answer_right	answer_right	no	no	yes	no	yes	yes	no	yes	yes	yes	no	4	1	yes
301300401	urban	female	65	Junior high school	Retirees	answer_right	answer_wrong	answer_right	answer_right	no	no	yes	yes	yes	yes	yes	yes	no	yes	no	3	2	no
303403801	urban	male	70	3-year college graduate or higher	Retirees	answer_right	answer_right	answer_right	answer_wrong	yes	yes	yes	yes	yes	yes	no	yes	yes	yes	yes	3	4	yes
302505701	urban	female	59	Senior high school	Retirees	answer_right	answer_right	answer_right	answer_right	yes	yes	yes	yes	no	yes	no	yes	yes	yes	yes	4	4	no
302505501	urban	female	57	Senior high school	Retirees	answer_right	answer_right	answer_right	answer_wrong	yes	yes	yes	yes	no	yes	no	yes	yes	yes	yes	3	4	no
302104301	urban	female	59	Senior high school	Retirees	answer_right	answer_wrong	answer_right	answer_wrong	no	no	yes	yes	yes	yes	no	yes	yes	yes	no	2	2	yes
302202201	urban	male	62	Senior high school	Retirees	answer_right	answer_right	answer_right	answer_wrong	no	no	yes	yes	yes	no	yes	yes	yes	yes	no	3	2	no
104203505	urban	male	62	Junior high school	Retirees	answer_wrong	answer_right	answer_right	answer_right	yes	yes	yes	yes	yes	yes	no	yes	yes	yes	no	3	4	no
601201503	rural	female	59	Junior high school	Retirees	answer_right	answer_wrong	answer_right	answer_wrong	yes	yes	no	yes	yes	yes	no	yes	yes	yes	no	2	3	no
402403104	rural	male	61	Junior high school	Retirees	answer_right	answer_wrong	answer_right	answer_right	yes	yes	no	yes	no	yes	no	yes	yes	yes	no	3	3	yes
401201001	rural	female	60	3-year college graduate or higher	Retirees	answer_right	answer_right	answer_right	answer_wrong	yes	yes	yes	yes	yes	yes	yes	yes	yes	yes	no	3	4	no
303203601	urban	female	64	3-year college graduate or higher	Retirees	answer_right	answer_right	answer_right	answer_right	no	no	no	yes	yes	yes	no	yes	yes	yes	no	4	1	no
401305101	rural	female	60	Junior high school	Retirees	answer_right	answer_wrong	answer_right	answer_wrong	yes	yes	no	no	no	yes	no	yes	yes	yes	no	2	2	no
204400802	urban	female	54	Senior high school	Retirees	answer_right	answer_wrong	answer_right	answer_right	yes	yes	yes	yes	yes	yes	no	yes	yes	yes	no	3	4	yes
101301902	urban	female	59	Senior high school	Retirees	answer_wrong	answer_right	answer_right	answer_wrong	yes	yes	yes	yes	no	yes	no	yes	yes	yes	no	2	4	yes
305302902	urban	male	61	3-year college graduate or higher	Retirees	answer_right	answer_right	answer_right	answer_right	no	no	yes	no	no	yes	no	yes	yes	yes	no	4	1	yes
102402203	urban	female	52	Senior high school	Retirees	answer_right	answer_wrong	answer_wrong	answer_wrong	yes	yes	yes	yes	yes	yes	no	yes	yes	yes	no	1	4	yes
105202650	urban	male	63	3-year college graduate or higher	Retirees	answer_right	answer_right	answer_right	answer_wrong	no	yes	yes	yes	no	yes	no	yes	no	yes	no	3	3	no
305104101	urban	male	56	Senior high school	Retirees	answer_right	answer_wrong	answer_right	answer_wrong	yes	yes	yes	no	yes	yes	no	yes	yes	yes	no	2	3	yes
301400201	urban	female	60	Junior high school	Retirees	answer_right	answer_right	answer_right	answer_wrong	yes	yes	no	yes	yes	yes	yes	yes	no	yes	yes	3	3	no
504202501	rural	male	66	Junior high school	Retirees	answer_right	answer_right	answer_right	answer_right	yes	yes	yes	yes	yes	no	yes	yes	yes	yes	yes	4	4	no
102101702	urban	female	51	Senior high school	Retirees	answer_right	answer_wrong	answer_right	answer_wrong	no	no	yes	yes	yes	no	yes	yes	yes	yes	no	2	2	no
104400601	urban	female	52	Primary school	Retirees	answer_right	answer_wrong	answer_right	answer_wrong	no	no	no	yes	yes	yes	no	yes	yes	yes	no	2	1	no
205400205	urban	female	71	Senior high school	Retirees	answer_right	answer_right	answer_right	answer_right	no	no	no	no	no	yes	yes	yes	yes	yes	yes	4	0	yes
102103001	urban	male	65	Senior high school	Retirees	answer_right	answer_right	answer_wrong	answer_wrong	yes	yes	no	yes	yes	yes	no	yes	yes	yes	no	2	3	no
303202801	urban	male	72	3-year college graduate or higher	Retirees	answer_right	answer_right	answer_right	answer_right	yes	yes	yes	no	yes	yes	no	yes	yes	yes	yes	4	3	no
105101428	urban	female	63	Senior high school	Retirees	answer_right	answer_right	answer_right	answer_right	yes	yes	yes	yes	yes	yes	no	yes	yes	yes	no	4	4	yes
305500803	urban	female	52	Senior high school	Retirees	answer_right	answer_right	answer_right	answer_right	yes	yes	no	yes	yes	yes	no	yes	yes	yes	no	4	3	yes
303203901	urban	male	65	3-year college graduate or higher	Retirees	answer_right	answer_right	answer_right	answer_wrong	yes	yes	yes	no	yes	yes	no	yes	yes	yes	no	3	3	no
102100101	urban	female	71	Junior high school	Retirees	answer_right	answer_right	answer_right	answer_right	no	no	no	yes	yes	yes	yes	yes	yes	yes	no	4	1	yes
101103301	urban	male	75	Senior high school	Retirees	answer_right	answer_right	answer_right	answer_right	yes	yes	no	yes	yes	no	yes	yes	yes	yes	yes	4	3	no
203501401	urban	female	59	Junior high school	Retirees	answer_right	answer_right	answer_right	answer_wrong	yes	yes	yes	yes	yes	yes	no	yes	no	yes	no	3	4	no
104101501	urban	female	73	3-year college graduate or higher	Retirees	answer_right	answer_wrong	answer_wrong	answer_right	yes	yes	yes	yes	yes	yes	no	yes	yes	yes	no	2	4	yes
102302101	urban	female	78	Senior high school	Retirees	answer_right	answer_wrong	answer_wrong	answer_right	yes	yes	no	yes	yes	yes	no	yes	no	yes	yes	2	3	no
203406201	urban	female	61	Senior high school	Retirees	answer_right	answer_wrong	answer_right	answer_wrong	yes	yes	yes	yes	yes	yes	yes	yes	yes	yes	yes	2	4	no
603301704	rural	female	54	Primary school	Retirees	answer_right	answer_wrong	answer_right	answer_right	yes	yes	yes	yes	yes	yes	no	yes	no	yes	yes	3	4	no
303403802	urban	female	66	3-year college graduate or higher	Retirees	answer_right	answer_right	answer_right	answer_wrong	yes	yes	yes	yes	yes	yes	yes	yes	yes	yes	yes	3	4	no
102200102	urban	female	51	Senior high school	Retirees	answer_right	answer_wrong	answer_right	answer_wrong	yes	yes	no	yes	yes	yes	no	yes	yes	yes	no	2	3	no
202401402	urban	female	56	3-year college graduate or higher	Retirees	answer_right	answer_wrong	answer_right	answer_wrong	yes	yes	yes	yes	no	yes	yes	yes	yes	yes	no	2	4	no
301102902	urban	female	60	3-year college graduate or higher	Retirees	answer_right	answer_wrong	answer_right	answer_wrong	no	no	yes	yes	yes	yes	no	yes	yes	yes	yes	2	2	no
101505302	urban	female	75	Junior high school	Retirees	answer_wrong	answer_wrong	answer_right	answer_wrong	no	no	yes	yes	yes	yes	no	yes	yes	yes	yes	1	2	no
101504402	urban	female	75	3-year college graduate or higher	Retirees	answer_right	answer_wrong	answer_right	answer_wrong	no	no	yes	yes	yes	yes	yes	yes	yes	yes	yes	2	2	no
101401801	urban	female	62	3-year college graduate or higher	Retirees	answer_right	answer_right	answer_right	answer_wrong	no	no	no	yes	yes	yes	no	yes	yes	yes	no	3	1	no
203100501	urban	female	56	Junior high school	Retirees	answer_right	answer_right	answer_right	answer_wrong	no	no	yes	yes	yes	yes	yes	yes	yes	yes	no	3	2	yes
102103801	urban	female	74	Senior high school	Retirees	answer_wrong	answer_wrong	answer_right	answer_wrong	yes	yes	no	no	yes	yes	yes	yes	yes	yes	no	1	2	no
403400401	rural	female	55	Junior high school	Retirees	answer_wrong	answer_right	answer_right	answer_wrong	no	no	no	yes	yes	yes	yes	yes	yes	yes	no	2	1	no
401300401	rural	female	75	Junior high school	Retirees	answer_right	answer_wrong	answer_wrong	answer_wrong	no	yes	yes	no	yes	no	yes	yes	yes	yes	yes	1	2	no
401102701	rural	female	58	Senior high school	Retirees	answer_right	answer_right	answer_right	answer_wrong	yes	yes	yes	yes	yes	yes	yes	yes	yes	yes	no	3	4	no
302205701	urban	female	80	3-year college graduate or higher	Retirees	answer_right	answer_wrong	answer_right	answer_right	yes	yes	yes	yes	yes	yes	no	yes	yes	yes	no	3	4	no
202303001	urban	male	64	Junior high school	Retirees	answer_right	answer_right	answer_right	answer_wrong	yes	yes	yes	yes	yes	yes	no	yes	yes	yes	no	3	4	yes
105102246	urban	female	73	Junior high school	Retirees	answer_right	answer_right	answer_right	answer_right	yes	yes	yes	no	yes	yes	yes	yes	yes	yes	no	4	3	yes
601401804	rural	male	61	3-year college graduate or higher	Retirees	answer_right	answer_wrong	answer_right	answer_right	yes	yes	yes	yes	yes	yes	yes	yes	yes	yes	no	3	4	no
601201702	rural	female	44	Senior high school	Retirees	answer_right	answer_right	answer_right	answer_right	yes	yes	no	yes	yes	yes	yes	yes	no	yes	no	4	3	no
301101102	urban	female	55	Senior high school	Retirees	answer_right	answer_right	answer_right	answer_wrong	no	no	yes	yes	yes	yes	yes	yes	yes	yes	no	3	2	no
101403201	urban	male	71	Senior high school	Retirees	answer_right	answer_wrong	answer_right	answer_wrong	yes	yes	yes	yes	yes	yes	no	yes	yes	yes	no	2	4	no
101500901	urban	female	73	Senior high school	Retirees	answer_right	answer_wrong	answer_right	answer_wrong	no	no	yes	yes	yes	yes	yes	yes	yes	yes	yes	2	2	no
303300901	urban	male	75	Senior high school	Retirees	answer_right	answer_right	answer_right	answer_right	yes	yes	no	yes	yes	yes	no	yes	yes	yes	yes	4	3	yes
203503603	urban	female	52	Senior high school	Retirees	answer_right	answer_right	answer_right	answer_right	yes	yes	yes	yes	yes	no	yes	yes	yes	yes	no	4	4	no
104203504	urban	female	61	Junior high school	Retirees	answer_right	answer_wrong	answer_right	answer_wrong	yes	yes	yes	yes	no	yes	yes	yes	yes	yes	no	2	4	no
201401001	urban	male	64	3-year college graduate or higher	Retirees	answer_wrong	answer_right	answer_right	answer_wrong	yes	yes	yes	no	yes	yes	yes	yes	yes	yes	no	2	3	no
303403101	urban	male	58	Junior high school	Retirees	answer_right	answer_right	answer_right	answer_right	yes	yes	yes	no	yes	yes	yes	yes	yes	yes	yes	4	3	no
102103002	urban	female	61	Illiterate	Retirees	answer_right	answer_wrong	answer_right	answer_wrong	no	no	no	no	yes	yes	yes	yes	yes	yes	no	2	0	no
302305501	urban	male	26	3-year college graduate or higher	Retirees	answer_right	answer_wrong	answer_right	answer_wrong	yes	yes	yes	yes	yes	yes	yes	yes	yes	yes	yes	2	4	yes
202202202	urban	female	60	Senior high school	Retirees	answer_right	answer_wrong	answer_right	answer_right	yes	yes	yes	yes	yes	yes	yes	yes	yes	yes	no	3	4	yes
104401901	urban	female	47	Senior high school	Retirees	answer_right	answer_wrong	answer_right	answer_wrong	no	yes	no	no	no	yes	yes	yes	yes	yes	no	2	1	no
102200601	urban	female	55	Junior high school	Retirees	answer_wrong	answer_wrong	answer_right	answer_wrong	yes	yes	yes	yes	yes	yes	no	yes	yes	yes	no	1	4	no
503406701	rural	male	63	Senior high school	Retirees	answer_wrong	answer_right	answer_right	answer_wrong	no	yes	yes	yes	yes	yes	no	yes	no	yes	no	2	3	yes
303104501	urban	male	73	3-year college graduate or higher	Retirees	answer_right	answer_right	answer_right	answer_right	yes	no	yes	no	no	no	no	yes	no	no	no	4	2	no
304403501	urban	male	73	Junior high school	Retirees	answer_right	answer_wrong	answer_wrong	answer_right	no	no	yes	yes	yes	no	no	yes	no	no	yes	2	2	yes
303100801	urban	male	56	Senior high school	Retirees	answer_right	answer_right	answer_right	answer_wrong	no	no	yes	no	yes	no	no	yes	yes	no	no	3	1	no
201503601	urban	male	63	Junior high school	Retirees	answer_right	answer_wrong	answer_wrong	answer_wrong	no	no	no	no	yes	yes	no	yes	no	no	yes	1	0	no
101500902	urban	male	74	Senior high school	Retirees	answer_right	answer_wrong	answer_right	answer_wrong	no	no	no	yes	no	yes	no	yes	yes	yes	no	2	1	yes
503407101	rural	male	65	Senior high school	Retirees	answer_right	answer_right	answer_wrong	answer_right	yes	yes	no	no	no	no	no	yes	yes	yes	no	3	2	no
505201801	rural	male	63	Primary school	Retirees	answer_right	answer_wrong	answer_right	answer_right	no	no	no	yes	no	no	no	yes	no	yes	no	3	1	no
302305401	urban	female	26	Senior high school	Retirees	answer_right	answer_right	answer_right	answer_wrong	yes	yes	yes	yes	yes	yes	no	yes	yes	yes	no	3	4	no
401402101	rural	female	60	Junior high school	Retirees	answer_right	answer_wrong	answer_right	answer_wrong	yes	no	yes	no	yes	yes	no	yes	no	no	no	2	2	no
302305901	urban	female	28	Junior high school	Retirees	answer_right	answer_wrong	answer_right	answer_wrong	yes	yes	yes	yes	no	yes	no	yes	yes	no	no	2	4	no
304203203	urban	male	59	Junior high school	Retirees	answer_right	answer_right	answer_wrong	answer_wrong	no	no	no	no	no	no	no	yes	yes	no	no	2	0	yes
505502101	rural	male	63	Primary school	Retirees	answer_right	answer_right	answer_right	answer_right	no	no	yes	no	no	no	no	yes	yes	no	no	4	1	yes
304101902	urban	female	47	Senior high school	Retirees	answer_wrong	answer_wrong	answer_right	answer_right	no	no	no	yes	no	yes	no	yes	yes	no	yes	2	1	no
203400701	urban	male	64	Senior high school	Retirees	answer_right	answer_right	answer_right	answer_right	yes	yes	no	no	yes	yes	no	yes	yes	yes	no	4	2	no
203501701	urban	male	67	Junior high school	Retirees	answer_right	answer_wrong	answer_right	answer_wrong	yes	yes	yes	no	no	no	no	yes	no	yes	no	2	3	no
304201202	urban	female	63	Junior high school	Retirees	answer_right	answer_right	answer_right	answer_wrong	no	no	yes	yes	no	yes	no	yes	yes	yes	no	3	2	yes
203404501	urban	male	46	Senior high school	Retirees	answer_right	answer_right	answer_right	answer_right	yes	yes	yes	yes	yes	no	no	yes	no	yes	no	4	4	no
104503102	urban	female	62	Primary school	Retirees	answer_right	answer_wrong	answer_wrong	answer_wrong	no	no	no	no	no	no	no	yes	no	yes	yes	1	0	no
205301801	urban	male	57	Senior high school	Retirees	answer_right	answer_right	answer_right	answer_right	no	no	no	yes	no	yes	no	yes	no	yes	no	4	1	yes
603202001	rural	male	69	Senior high school	Retirees	answer_right	answer_right	answer_right	answer_right	yes	no	no	yes	yes	no	no	no	yes	yes	no	4	2	yes
605400704	rural	male	67	Junior high school	Retirees	answer_right	answer_right	answer_right	answer_right	yes		no	no	no	no	no	yes	yes	no	no	4		yes
305400201	urban	male	64	3-year college graduate or higher	Retirees	answer_right	answer_wrong	answer_right	answer_wrong	no	yes	yes	yes	no	no	no	yes	yes	yes	no	2	3	yes
201502301	urban	female	56	Senior high school	Retirees	answer_right	answer_right	answer_right	answer_right	no	no	no	no	no	no	no	no	no	no	no	4	0	yes
104503103	urban	male	64	Junior high school	Retirees	answer_right	answer_wrong	answer_wrong	answer_wrong	no	no	yes	yes	no	no	no	yes	no	yes	no	1	2	no
203202901	urban	male	64	Senior high school	Retirees	answer_right	answer_wrong	answer_right	answer_wrong	no	no	no	yes	no	no	no	yes	yes	no	no	2	1	no
102302502	urban	male	58	Junior high school	Retirees	answer_right	answer_wrong	answer_right	answer_wrong	no	yes	no	yes	yes	yes	no	yes	yes	no	no	2	2	no
401208301	rural	female	54	Senior high school	Retirees	answer_right	answer_right	answer_right	answer_wrong	yes	yes	yes	yes	no	yes	no	yes	yes	yes	no	3	4	no
303502505	urban	male	73	Primary school	Retirees	answer_right	answer_wrong	answer_right	answer_wrong	no	no	yes	yes	no	no	no	yes	no	no	no	2	2	no
504107201	rural	female	52	Senior high school	Retirees	answer_right	answer_right	answer_right	answer_right	yes	yes	no	no	no	yes	no	yes	yes	yes	no	4	2	yes
102102602	urban	male	65	Junior high school	Retirees	answer_right	answer_right	answer_right	answer_right	yes	yes	no	no	no	yes	yes	no	yes	yes	no	4	2	yes
403503901	rural	male	66	Junior high school	Retirees	answer_right	answer_right	answer_right	answer_wrong	no	no	no	no	yes	no	no	yes	no	yes	no	3	0	no
304201203	urban	male	66	3-year college graduate or higher	Retirees	answer_right	answer_right	answer_right	answer_wrong	no	no	yes	yes	no	yes	no	yes	yes	yes	no	3	2	yes
305200302	urban	male	67	Senior high school	Retirees	answer_right	answer_wrong	answer_right	answer_wrong	no	no	yes	yes	yes	no	no	yes	yes	yes	no	2	2	no
602500507	rural	male	56	Senior high school	Retirees	answer_right	answer_right	answer_right	answer_right	no	no	no	yes	no	no	no	yes	yes	no	no	4	1	yes
602501702	rural	male	65	Senior high school	Retirees	answer_right	answer_right	answer_right	answer_right	no	no	no	no	yes	no	no	yes	no	yes	no	4	0	no
602501801	rural	female	65	Junior high school	Retirees	answer_right	answer_right	answer_right	answer_right	no	no	no	yes	no	no	no	no	yes	no	yes	4	1	yes
401401901	rural	female	65	Junior high school	Retirees	answer_right	answer_right	answer_right	answer_wrong	no	no	no	yes	yes	yes	yes	yes	yes	yes	yes	3	1	no
504401402	rural	male	62	Junior high school	Retirees	answer_right	answer_right	answer_wrong	answer_wrong	no	no	no	no	yes	no	yes	yes	yes	no	yes	2	0	yes
302300201	urban	female	56	Junior high school	Retirees	answer_right	answer_wrong	answer_right	answer_wrong	yes	yes	no	yes	yes	yes	no	yes	no	yes	no	2	3	yes
205202601	urban	male	72	Senior high school	Retirees	answer_right	answer_right	answer_wrong	answer_wrong	no	no	no	no	no	no	no	no	no	yes	yes	2	0	no
302300101	urban	female	55	Senior high school	Retirees	answer_right	answer_wrong	answer_wrong	answer_wrong	yes	yes	no	yes	no	no	no	yes	no	yes	no	1	3	yes
304202001	urban	male	68	Senior high school	Retirees	answer_right	answer_right	answer_right	answer_wrong	yes	yes	yes	yes	yes	yes	no	yes	yes	yes	yes	3	4	no
204504101	urban	female	52	Senior high school	Retirees	answer_wrong	answer_wrong	answer_right	answer_right	no	no	no	yes	no	no	no	yes	no	yes	no	2	1	no
403400201	rural	female	46	Senior high school	Retirees	answer_right	answer_right	answer_right	answer_wrong	no	no	no	yes	yes	no	no	yes	yes	yes	no	3	1	no
205201703	urban	female	54	Senior high school	Retirees	answer_right	answer_right	answer_wrong	answer_wrong	no	no	yes	yes	no	yes	no	no	no	yes	yes	2	2	no
101102601	urban	female	61	3-year college graduate or higher	Retirees	answer_right	answer_wrong	answer_right	answer_right	no	no	no	yes	no	no	no	yes	yes	yes	no	3	1	no
104403801	urban	male	54	Junior high school	Retirees	answer_right	answer_right	answer_right	answer_right	no	no	yes	no	no	yes	yes	yes	yes	yes	no	4	1	no
101101502	urban	female	51	Senior high school	Retirees	answer_right	answer_right	answer_right	answer_right	no	no	yes	yes	no	yes	no	yes	no	no	no	4	2	no
104401401	urban	female	70	Junior high school	Retirees	answer_right	answer_wrong	answer_wrong	answer_right	no	no	no	no	no	yes	yes	yes	no	no	no	2	0	no
205202602	urban	female	78	Senior high school	Retirees	answer_right	answer_right	answer_wrong	answer_right	no	no	no	no	no	yes	no	no	no	yes	yes	3	0	no
104400902	urban	female	56	Senior high school	Retirees	answer_right	answer_wrong	answer_wrong	answer_right	no	no	no	no	no	yes	no	yes	yes	no	no	2	0	yes
303400306	urban	female	50	Senior high school	Retirees	answer_right	answer_wrong	answer_right	answer_wrong	yes	yes	yes	yes	yes	yes	yes	yes	yes	no	no	2	4	no
105302634	urban	male	62	3-year college graduate or higher	Retirees	answer_right	answer_right	answer_right	answer_wrong	yes	yes	yes	yes	yes	yes	no	yes	yes	yes	yes	3	4	no
104404602	urban	female	62	Junior high school	Retirees	answer_right	answer_wrong	answer_wrong	answer_right	no	no	yes	no	no	yes	yes	yes	no	no	no	2	1	no
102300102	urban	female	80	Junior high school	Retirees	answer_wrong	answer_wrong	answer_wrong	answer_right	no	no	no	yes	no	no	no	yes	no	yes	yes	1	1	no
403204902	rural	female	63	Primary school	Retirees	answer_right	answer_right	answer_right	answer_right	no	no	no	yes	yes	no	no	yes	no	yes	no	4	1	yes
203501501	urban	female	50	Junior high school	Retirees	answer_right	answer_right	answer_wrong	answer_right	yes	yes	yes	yes	unclear	no	no	yes	no	yes	no	3	4	yes
403202303	rural	female	49	Junior high school	Retirees	answer_right	answer_wrong	answer_right	answer_right	no	no	no	yes	unclear	no	no	yes	no	no	no	3	1	no
405301201	rural	male	66	Senior high school	Retirees	answer_right	answer_right	answer_wrong	answer_wrong	no	no	yes	yes	no	no	yes	yes	no	yes	no	2	2	yes
201302201	urban	female	52	Senior high school	Retirees	answer_right	answer_wrong	answer_right	answer_wrong	yes	no	yes	yes	unclear	yes	no	yes	yes	no	no	2	3	yes
205500204	urban	female	56	Senior high school	Retirees	answer_wrong	answer_right	answer_right	answer_right	no	no	no	yes	unclear	yes	no	yes	yes	yes	no	3	1	yes
401304401	rural	female	71	Senior high school	Retirees	answer_right	answer_right	answer_right	answer_wrong	yes	yes	yes	no	yes	no	no	yes	no	yes	no	3	3	yes
205500404	urban	female	74	Primary school	Retirees	answer_right	answer_right	answer_right	answer_right	no	no	yes	no	no	no	no	yes	no	no	yes	4	1	yes
305302002	urban	female	62	Junior high school	Retirees	answer_right	answer_right	answer_right	answer_wrong	no	no	yes	no	unclear	yes	yes	yes	yes	yes	no	3	1	no
401502502	rural	male	75	Illiterate	Retirees	answer_right	answer_right	answer_right	answer_wrong	no	no	no	no	unclear	yes	no	yes	yes	yes	no	3	0	no
102101802	urban	female	60	Junior high school	Retirees	answer_right	answer_right	answer_right	answer_right	no	yes	no	yes	no	yes	no	yes	yes	yes	no	4	2	no
103201501	urban	male	55	Senior high school	Retirees	answer_right	answer_wrong	answer_right	answer_wrong	no	no	yes	yes	unclear	no	no	yes	no	yes	no	2	2	no
303203301	urban	female	66	Senior high school	Retirees	answer_right	answer_right	answer_right	answer_wrong	yes	yes	yes	no	yes	yes	yes	yes	yes	yes	no	3	3	no
302204101	urban	female	73	3-year college graduate or higher	Retirees	answer_right	answer_right	answer_right	answer_wrong	no	no	yes	yes	no	yes	no	yes	yes	yes	yes	3	2	yes
601203301	rural	male	64	Junior high school	Retirees	answer_right	answer_right	answer_right	answer_right	yes	yes	no	yes	yes	yes	no	yes	yes	yes	no	4	3	no
203502903	urban	female	52	Senior high school	Retirees	answer_right	answer_right	answer_right	answer_right	yes	yes	yes	yes	yes	yes	yes	yes	yes	yes	no	4	4	no
503407201	rural	male	69	Senior high school	Retirees	answer_wrong	answer_right	answer_right	answer_wrong	yes	yes	yes	no	yes	no	no	yes	no	no	no	2	3	yes
103500802	urban	female	55	Junior high school	Retirees	answer_wrong	answer_right	answer_right	answer_right	no	no	yes	no	yes	yes	no	yes	no	yes	no	3	1	no
301300802	urban	female	62	Primary school	Retirees	answer_right	answer_right	answer_right	answer_right	no	no	yes	yes	yes	yes	no	yes	yes	yes	yes	4	2	no
202300103	urban	female	58	Junior high school	Retirees	answer_wrong	answer_right	answer_right	answer_wrong	no	no	yes	yes	unclear	no	no	yes	yes	yes	no	2	2	yes
205501903	urban	female	60	Junior high school	Retirees	answer_right	answer_right	answer_wrong	answer_wrong	no	no	no	yes	unclear	yes	no	yes	yes	yes	no	2	1	no
102101601	urban	female	51	Senior high school	Retirees	answer_right	answer_wrong	answer_wrong	answer_wrong	no	no	no	yes	unclear	no	no	yes	yes	no	no	1	1	no
401108101	rural	female	77	Junior high school	Retirees	answer_right	answer_wrong	answer_right	answer_right	yes	yes	no	yes	unclear	yes	no	yes	yes	yes	no	3	3	yes
203406101	urban	female	53	Senior high school	Retirees	answer_right	answer_wrong	answer_right	answer_wrong	yes	yes	yes	no	unclear	yes	no	yes	yes	no	no	2	3	no
301301201	urban	female	62	Junior high school	Retirees	answer_right	answer_right	answer_right	answer_wrong	yes	yes	yes	yes	yes	yes	no	yes	yes	yes	yes	3	4	no
101401201	urban	male	58	Junior high school	Retirees	answer_right	answer_right	answer_right	answer_right	yes	yes	no	yes	unclear	yes	no	yes	yes	yes	no	4	3	no
601301403	rural	female	61	Junior high school	Retirees	answer_right	answer_right	answer_right	answer_right	no	no	no	yes	no	yes	no	yes	yes	yes	no	4	1	yes
605401401	rural	male	86	Primary school	Retirees	answer_right	answer_right	answer_right	answer_wrong	no	no	no	yes	yes	no	no	yes	no	no	no	3	1	yes
303104601	urban	female	66	3-year college graduate or higher	Retirees	answer_right	answer_wrong	answer_right	answer_wrong	yes	yes	yes	no	no	yes	no	yes	yes	yes	no	2	3	yes
205500801	urban	female	65	Primary school	Retirees	answer_right	answer_wrong	answer_right	answer_wrong	no	no	no	no	no	no	no	yes	yes	no	no	2	0	no
[truncated: 11,036 more rows]
